# Supplementary material for: (1S,5R)-1-(3,4-Dichloro­phen­yl)-3-oxa­bicyclo­[3.1.0]hexan-2-one
Source: Acta Crystallogr Sect E Struct Rep Online. 2009 Mar 6;65(Pt 4):o686. doi: 10.1107/S1600536809007533 (PMC2968819; doi:10.1107/S1600536809007533)
Supplement: Supplementary file 1 [file e-65-0o686-sup1.cif]

##############################################################################
###                                                                        ###
###        Electronic paper (Acta Crystallographica Section E)             ###
###                                                                        ###
##############################################################################
#                                                                            #
# This CIF contains the data in a paper accepted for publication in Acta     #
# Crystallographica Section E. It conforms to the requirements of Notes      #
# for Authors for Section E, and has been peer reviewed under the auspices   #
# of the IUCr Commission on Journals.                                        #
#                                                                            #
# Full details of the Crystallographic Information File format               #
# are given in the paper "The Crystallographic Information File (CIF):       #
# a New Standard Archive File for Crystallography" by S. R. Hall, F. H.      #
# Allen and I. D. Brown [Acta Cryst. (1991), A47, 655-685].                  #
#                                                                            #
# The current version of the core CIF dictionary is obtainable from          #
# ftp://ftp.iucr.org/pub/cif_core.dic. The current version number is 2.4.    #
#                                                                            #
# Software is freely available for graphical display of the structure(s) in  #
# this CIF.  For information consult the CIF home page http://www.iucr.org/  #
# cif/home.html                                                              #
#                                                                            #
# This file may be used for bona fide research purposes within the           #
# scientific community so long as proper attribution is given to the journal # 
# article from which it was obtained.                                        #
#                                                                            #
##############################################################################
                                             
data_I
_audit_creation_method     SHELXL-97
_chemical_name_systematic
;
(1S,5R)-1-(3,4-dichlorophenyl)-3-oxabicyclo[3.1.0]hexan-2-one
;
_chemical_name_common     ?
_chemical_formula_moiety     'C11 H8 Cl2 O2'
_chemical_formula_sum     'C11 H8 Cl2 O2'
_chemical_formula_iupac     'C11 H8 Cl2 O2'
_chemical_formula_weight     243.07
_chemical_melting_point     ?
_symmetry_cell_setting     orthorhombic
_symmetry_space_group_name_H-M     'P 21 21 21'
_space_group_name_Hall     'P 2ac 2ab'
loop_
    _symmetry_equiv_pos_as_xyz
    'x, y, z'
    '-x+1/2, -y, z+1/2'
    '-x, y+1/2, -z+1/2'
    'x+1/2, -y+1/2, -z'
_cell_length_a     7.0597(4)
_cell_length_b     11.1343(7)
_cell_length_c     12.6756(8)
_cell_angle_alpha     90.00
_cell_angle_beta     90.00
_cell_angle_gamma     90.00
_cell_volume     996.36(11)
_cell_formula_units_Z     4
_cell_measurement_reflns_used     6286
_cell_measurement_theta_min     2.43
_cell_measurement_theta_max     27.87
_cell_measurement_temperature     102(2)
_exptl_crystal_description     block
_exptl_crystal_colour     colourless
_exptl_crystal_size_max     0.580
_exptl_crystal_size_mid     0.360
_exptl_crystal_size_min     0.180
_exptl_crystal_density_diffrn     1.620
_exptl_crystal_density_meas     ?
_exptl_crystal_density_method     'not measured'
_exptl_crystal_F_000     496
_exptl_absorpt_coefficient_mu     0.623
_exptl_absorpt_correction_type     'multi-scan'
_exptl_absorpt_process_details     '(SADABS; Sheldrick, 1996)'
_exptl_absorpt_correction_T_min     0.6798
_exptl_absorpt_correction_T_max     0.8939
_exptl_special_details
;
Crystallized from acetonitrile solution
;
_diffrn_ambient_temperature     102(2)
_diffrn_radiation_type     MoK\a
_diffrn_radiation_wavelength     0.71073
_diffrn_radiation_source     'fine-focus sealed tube'
_diffrn_radiation_monochromator     graphite
_diffrn_measurement_device_type     'Bruker APEXII CCD diffractometer'
_diffrn_measurement_method
                           'Sets of exposures each taken over 0.5\% \w rotation'
_diffrn_detector_area_resol_mean     8.3
_diffrn_reflns_number     8562
_diffrn_reflns_av_R_equivalents     0.0184
_diffrn_reflns_av_sigmaI/netI     0.0180
_diffrn_reflns_theta_min     2.43
_diffrn_reflns_theta_max     27.87
_diffrn_reflns_theta_full     27.87
_diffrn_measured_fraction_theta_max     0.994
_diffrn_measured_fraction_theta_full     0.994
_diffrn_reflns_limit_h_min     -9
_diffrn_reflns_limit_h_max     8
_diffrn_reflns_limit_k_min     -14
_diffrn_reflns_limit_k_max     14
_diffrn_reflns_limit_l_min     -16
_diffrn_reflns_limit_l_max     16
_diffrn_standards_number     0
_diffrn_standards_interval_count     ?
_diffrn_standards_interval_time     ?
_diffrn_standards_decay_%     0
_refine_special_details
;
Data were collected by measuring three sets of exposures with the detector set
at 2\q = 29\%, crystal-to-detector distance 6.00 cm. Refinement of <i>F</i>^2^
against ALL reflections.
;
_reflns_number_total     2341
_reflns_number_gt     2278
_reflns_threshold_expression     >2sigma(I)
_refine_ls_structure_factor_coef     Fsqd
_refine_ls_matrix_type     full
_refine_ls_R_factor_all     0.0250
_refine_ls_R_factor_gt     0.0241
_refine_ls_wR_factor_gt     0.0629
_refine_ls_wR_factor_ref     0.0634
_refine_ls_goodness_of_fit_ref     1.103
_refine_ls_restrained_S_all     1.103
_refine_ls_number_reflns     2341
_refine_ls_number_parameters     160
_refine_ls_number_restraints     0
_refine_ls_hydrogen_treatment     refxyz
_refine_ls_weighting_scheme     calc
_refine_ls_weighting_details
          'calc w=1/[\s^2^(Fo^2^)+(0.0387P)^2^+0.112P] where P=(Fo^2^+2Fc^2^)/3'
_atom_sites_solution_hydrogens     geom
_atom_sites_solution_primary     direct
_atom_sites_solution_secondary     difmap
_refine_ls_shift/su_max     0.001
_refine_ls_shift/su_mean     0.000
_refine_diff_density_max     0.434
_refine_diff_density_min     -0.197
_refine_ls_extinction_method     none
_refine_ls_extinction_coef     ?
_refine_ls_abs_structure_details     'Flack (1983), 952 Friedel pairs'
_refine_ls_abs_structure_Flack     0.04(5)
loop_
    _atom_type_symbol
    _atom_type_description
    _atom_type_scat_dispersion_real
    _atom_type_scat_dispersion_imag
    _atom_type_scat_source
    'C' 'C' 0.0033 0.0016
                         'International Tables Vol C Tables 4.2.6.8 and 6.1.1.4'
    'H' 'H' 0.0000 0.0000
                         'International Tables Vol C Tables 4.2.6.8 and 6.1.1.4'
    'O' 'O' 0.0106 0.0060
                         'International Tables Vol C Tables 4.2.6.8 and 6.1.1.4'
    'Cl' 'Cl' 0.1484 0.1585
                         'International Tables Vol C Tables 4.2.6.8 and 6.1.1.4'
_computing_data_collection     'APEX2 (Bruker, 2007)'
_computing_cell_refinement     'SAINT-Plus (Bruker, 2007)'
_computing_data_reduction     'SAINT-Plus (Bruker, 2007)'
_computing_structure_solution     'SHELXTL (Sheldrick, 2008)'
_computing_structure_refinement     'SHELXTL (Sheldrick, 2008)'
_computing_molecular_graphics     'SHELXTL (Sheldrick, 2008)'
_computing_publication_material     'SHELXTL (Sheldrick, 2008)'
loop_
    _atom_site_type_symbol
    _atom_site_label
    _atom_site_fract_x
    _atom_site_fract_y
    _atom_site_fract_z
    _atom_site_U_iso_or_equiv
    _atom_site_adp_type
    _atom_site_calc_flag
    _atom_site_refinement_flags
    _atom_site_occupancy
    _atom_site_disorder_assembly
    _atom_site_disorder_group
    Cl Cl1 0.76710(6) 1.02347(3) 0.53880(3) 0.02383(10) Uani d . 1 . .
    Cl Cl2 0.76768(6) 0.86335(3) 0.33094(3) 0.02003(10) Uani d . 1 . .
    O O1 0.89020(18) 0.30003(10) 0.51020(9) 0.0219(2) Uani d . 1 . .
    O O2 0.7597(2) 0.41878(9) 0.38886(8) 0.0258(3) Uani d . 1 . .
    C C1 0.9599(2) 0.30985(14) 0.61831(12) 0.0195(3) Uani d . 1 . .
    H H11 1.095(3) 0.3243(17) 0.6145(14) 0.023 Uiso d . 1 . .
    H H12 0.928(3) 0.2377(17) 0.6515(15) 0.023 Uiso d . 1 . .
    C C2 0.8628(2) 0.41790(14) 0.66439(13) 0.0162(3) Uani d . 1 . .
    H H21 0.921(2) 0.4618(19) 0.7169(15) 0.019 Uiso d . 1 . .
    C C3 0.6531(2) 0.41869(15) 0.65659(14) 0.0183(3) Uani d . 1 . .
    H H31 0.586(3) 0.469(2) 0.6993(15) 0.022 Uiso d . 1 . .
    H H32 0.590(3) 0.3471(17) 0.6365(14) 0.022 Uiso d . 1 . .
    C C4 0.7718(2) 0.48380(12) 0.57217(10) 0.0153(3) Uani d . 1 . .
    C C5 0.8034(2) 0.40360(13) 0.47933(12) 0.0191(3) Uani d . 1 . .
    C C6 0.7654(2) 0.61725(12) 0.56086(11) 0.0154(3) Uani d . 1 . .
    C C7 0.7598(2) 0.68907(12) 0.65134(10) 0.0174(3) Uani d . 1 . .
    H H71 0.756(3) 0.6558(15) 0.7143(14) 0.021 Uiso d . 1 . .
    C C8 0.7586(2) 0.81285(12) 0.64365(11) 0.0183(3) Uani d . 1 . .
    H H81 0.746(3) 0.8709(14) 0.7047(13) 0.022 Uiso d . 1 . .
    C C9 0.7631(2) 0.86805(11) 0.54561(11) 0.0167(3) Uani d . 1 . .
    C C10 0.7664(2) 0.79786(12) 0.45517(10) 0.0155(3) Uani d . 1 . .
    C C11 0.7674(2) 0.67269(12) 0.46254(11) 0.0156(3) Uani d . 1 . .
    H H111 0.776(3) 0.6262(14) 0.4035(14) 0.019 Uiso d . 1 . .
loop_
    _atom_site_aniso_label
    _atom_site_aniso_U_11
    _atom_site_aniso_U_22
    _atom_site_aniso_U_33
    _atom_site_aniso_U_12
    _atom_site_aniso_U_13
    _atom_site_aniso_U_23
    Cl1 0.0310(2) 0.01352(15) 0.02696(19) 0.00112(17) -0.00448(17) 0.00012(12)
    Cl2 0.02456(18) 0.01897(16) 0.01656(16) -0.00227(16) -0.00294(15)
                                                                     0.00519(12)
    O1 0.0341(6) 0.0156(5) 0.0160(5) -0.0008(5) 0.0016(5) -0.0023(4)
    O2 0.0423(7) 0.0211(5) 0.0141(5) -0.0054(6) -0.0031(6) -0.0004(4)
    C1 0.0258(8) 0.0161(7) 0.0165(7) 0.0021(6) 0.0009(6) 0.0023(6)
    C2 0.0203(7) 0.0157(7) 0.0126(7) 0.0001(6) -0.0008(6) 0.0010(6)
    C3 0.0216(7) 0.0158(7) 0.0175(8) -0.0008(6) 0.0022(6) 0.0030(6)
    C4 0.0186(7) 0.0153(6) 0.0120(6) -0.0015(6) -0.0015(5) 0.0013(5)
    C5 0.0255(8) 0.0142(6) 0.0176(7) -0.0050(6) 0.0003(6) -0.0004(5)
    C6 0.0142(6) 0.0156(6) 0.0165(6) -0.0012(6) -0.0012(6) 0.0015(5)
    C7 0.0194(7) 0.0192(6) 0.0137(6) -0.0003(7) -0.0009(6) 0.0018(5)
    C8 0.0179(7) 0.0194(6) 0.0176(6) 0.0010(7) -0.0016(6) -0.0029(5)
    C9 0.0157(6) 0.0129(6) 0.0215(7) -0.0006(6) -0.0034(6) 0.0003(5)
    C10 0.0140(7) 0.0171(6) 0.0153(6) -0.0010(6) -0.0019(6) 0.0045(5)
    C11 0.0154(7) 0.0168(6) 0.0144(6) -0.0012(6) -0.0010(6) 0.0003(5)
_geom_special_details
;
All e.s.d.'s (except the e.s.d. in the dihedral angle between two l.s. planes)
are estimated using the full covariance matrix. The cell e.s.d.'s are taken
into account individually in the estimation of e.s.d.'s in distances, angles
and torsion angles; correlations between e.s.d.'s in cell parameters are only
used when they are defined by crystal symmetry. An approximate (isotropic)
treatment of cell e.s.d.'s is used for estimating e.s.d.'s involving l.s.
planes.
;
loop_
    _geom_bond_atom_site_label_1
    _geom_bond_atom_site_label_2
    _geom_bond_site_symmetry_2
    _geom_bond_distance
    _geom_bond_publ_flag
    Cl1 C9 . 1.7329(13) ?
    Cl2 C10 . 1.7353(13) ?
    O1 C5 . 1.3631(19) ?
    O1 C1 . 1.4602(19) ?
    O2 C5 . 1.1996(18) ?
    C1 C2 . 1.503(2) ?
    C1 H11 . 0.97(2) ?
    C1 H12 . 0.93(2) ?
    C2 C3 . 1.484(2) ?
    C2 C4 . 1.522(2) ?
    C2 H21 . 0.92(2) ?
    C3 C4 . 1.541(2) ?
    C3 H31 . 0.91(2) ?
    C3 H32 . 0.949(19) ?
    C4 C6 . 1.4934(18) ?
    C4 C5 . 1.4940(19) ?
    C6 C11 . 1.3909(18) ?
    C6 C7 . 1.3988(19) ?
    C7 C8 . 1.3817(19) ?
    C7 H71 . 0.880(17) ?
    C8 C9 . 1.3868(19) ?
    C8 H81 . 1.012(17) ?
    C9 C10 . 1.3877(19) ?
    C10 C11 . 1.3968(19) ?
    C11 H111 . 0.912(17) ?
loop_
    _geom_angle_atom_site_label_1
    _geom_angle_atom_site_label_2
    _geom_angle_atom_site_label_3
    _geom_angle_site_symmetry_1
    _geom_angle_site_symmetry_3
    _geom_angle
    _geom_angle_publ_flag
    C5 O1 C1 . . 110.94(12) ?
    O1 C1 C2 . . 105.73(13) ?
    O1 C1 H11 . . 107.3(11) ?
    C2 C1 H11 . . 109.6(12) ?
    O1 C1 H12 . . 106.0(12) ?
    C2 C1 H12 . . 113.7(11) ?
    H11 C1 H12 . . 113.8(16) ?
    C3 C2 C1 . . 115.72(15) ?
    C3 C2 C4 . . 61.65(11) ?
    C1 C2 C4 . . 106.25(13) ?
    C3 C2 H21 . . 119.1(11) ?
    C1 C2 H21 . . 120.2(12) ?
    C4 C2 H21 . . 119.1(13) ?
    C2 C3 C4 . . 60.40(11) ?
    C2 C3 H31 . . 118.9(12) ?
    C4 C3 H31 . . 113.9(13) ?
    C2 C3 H32 . . 118.9(11) ?
    C4 C3 H32 . . 117.8(11) ?
    H31 C3 H32 . . 115.4(18) ?
    C6 C4 C5 . . 121.57(12) ?
    C6 C4 C2 . . 124.48(12) ?
    C5 C4 C2 . . 104.70(11) ?
    C6 C4 C3 . . 121.22(12) ?
    C5 C4 C3 . . 110.31(12) ?
    C2 C4 C3 . . 57.96(9) ?
    O2 C5 O1 . . 120.62(14) ?
    O2 C5 C4 . . 129.07(14) ?
    O1 C5 C4 . . 110.28(13) ?
    C11 C6 C7 . . 118.77(12) ?
    C11 C6 C4 . . 121.82(12) ?
    C7 C6 C4 . . 119.40(12) ?
    C8 C7 C6 . . 120.84(13) ?
    C8 C7 H71 . . 118.9(11) ?
    C6 C7 H71 . . 120.3(11) ?
    C7 C8 C9 . . 120.34(12) ?
    C7 C8 H81 . . 125.7(9) ?
    C9 C8 H81 . . 113.8(9) ?
    C8 C9 C10 . . 119.42(12) ?
    C8 C9 Cl1 . . 119.18(10) ?
    C10 C9 Cl1 . . 121.40(10) ?
    C9 C10 C11 . . 120.45(12) ?
    C9 C10 Cl2 . . 120.87(10) ?
    C11 C10 Cl2 . . 118.68(10) ?
    C6 C11 C10 . . 120.18(13) ?
    C6 C11 H111 . . 118.9(10) ?
    C10 C11 H111 . . 120.8(10) ?
loop_
    _geom_torsion_atom_site_label_1
    _geom_torsion_atom_site_label_2
    _geom_torsion_atom_site_label_3
    _geom_torsion_atom_site_label_4
    _geom_torsion_site_symmetry_1
    _geom_torsion_site_symmetry_2
    _geom_torsion_site_symmetry_3
    _geom_torsion_site_symmetry_4
    _geom_torsion
    _geom_torsion_publ_flag
    C1 C2 C4 C5 . . . . 5.85(15) ?
    O1 C1 C2 C4 . . . . -12.38(16) ?
    C2 C4 C5 O1 . . . . 3.36(16) ?
    C5 C4 C6 C11 . . . . 7.2(2) ?
    C5 O1 C1 C2 . . . . 15.19(17) ?
    O1 C1 C2 C3 . . . . 53.50(19) ?
    C1 C2 C3 C4 . . . . -95.34(15) ?
    C3 C2 C4 C6 . . . . 108.17(17) ?
    C1 C2 C4 C6 . . . . -140.96(15) ?
    C3 C2 C4 C5 . . . . -105.02(14) ?
    C1 C2 C4 C5 . . . . 5.85(15) ?
    C1 C2 C4 C3 . . . . 110.87(16) ?
    C2 C3 C4 C6 . . . . -113.68(15) ?
    C2 C3 C4 C5 . . . . 95.02(14) ?
    C1 O1 C5 O2 . . . . 169.94(16) ?
    C1 O1 C5 C4 . . . . -11.76(17) ?
    C6 C4 C5 O2 . . . . -30.5(3) ?
    C2 C4 C5 O2 . . . . -178.54(17) ?
    C3 C4 C5 O2 . . . . 120.66(19) ?
    C6 C4 C5 O1 . . . . 151.37(14) ?
    C3 C4 C5 O1 . . . . -57.45(16) ?
    C2 C4 C6 C11 . . . . 148.81(15) ?
    C3 C4 C6 C11 . . . . -140.85(15) ?
    C5 C4 C6 C7 . . . . -171.84(15) ?
    C2 C4 C6 C7 . . . . -30.3(2) ?
    C3 C4 C6 C7 . . . . 40.1(2) ?
    C11 C6 C7 C8 . . . . -0.7(3) ?
    C4 C6 C7 C8 . . . . 178.38(15) ?
    C6 C7 C8 C9 . . . . -0.1(3) ?
    C7 C8 C9 C10 . . . . 0.8(3) ?
    C7 C8 C9 Cl1 . . . . -178.46(14) ?
    C8 C9 C10 C11 . . . . -0.7(2) ?
    Cl1 C9 C10 C11 . . . . 178.55(12) ?
    C8 C9 C10 Cl2 . . . . 178.79(13) ?
    Cl1 C9 C10 Cl2 . . . . -1.94(19) ?
    C7 C6 C11 C10 . . . . 0.8(2) ?
    C4 C6 C11 C10 . . . . -178.25(14) ?
    C9 C10 C11 C6 . . . . -0.1(2) ?
    Cl2 C10 C11 C6 . . . . -179.64(12) ?
loop_
    _geom_hbond_atom_site_label_D
    _geom_hbond_atom_site_label_H
    _geom_hbond_atom_site_label_A
    _geom_hbond_site_symmetry_A
    _geom_hbond_distance_DH
    _geom_hbond_distance_HA
    _geom_hbond_distance_DA
    _geom_hbond_angle_DHA
    _geom_hbond_publ_flag
    C7 H71 O2 2_665 0.880(18) 2.366(18) 3.2443(16) 175.6(16) y
data_global
_journal_data_validation_number     ?
_journal_date_recd_electronic     2009-01-30
_journal_date_accepted     2009-03-02
_journal_name_full     'Acta Crystallographica, Section E'
_journal_year     2009
_journal_volume     65
_journal_issue      4
_journal_page_first     o686
_journal_page_last     o686
_journal_paper_category     QO
_journal_coeditor_code     XU2480
_publ_contact_author_name     'Carl Henrik G\"orbitz'
_publ_contact_author_address
;
Department of Chemistry
University of Oslo
P.O.Box 1033 Blindern
N-0315 Oslo, Norway
;
_publ_contact_author_email     c.h.gorbitz@kjemi.uio.no
_publ_contact_author_fax     '+47 22 85 54 41'
_publ_contact_author_phone     '+47 22 85 54 60'
_publ_section_title
;
(1<i>S</i>,5<i>R</i>)-1-(3,4-Dichlorophenyl)-3-oxabicyclo[3.1.0]hexan-2-one
;
loop_
    _publ_author_name
    _publ_author_address
    'G\"orbitz, Carl Henrik'
;  Department of Chemistry
 University of Oslo
 P.O.Box 1033 Blindern
 N-0315 Oslo, Norway
;
    'Hansen, Tore'
;  Department of Chemistry
 University of Oslo
 P.O.Box 1033 Blindern
 N-0315 Oslo, Norway
;
    'Vestli, Kristian'
;  Department of Chemistry
 University of Oslo
 P.O.Box 1033 Blindern
 N-0315 Oslo, Norway
;
