# Supplementary material for: (1S,5R)-1-(3,4-Dichloro­phen­yl)-3-oxa­bicyclo­[3.1.0]hexan-2-one
Source: Acta Crystallogr Sect E Struct Rep Online. 2009 Mar 6;65(Pt 4):o686. doi: 10.1107/S1600536809007533 (PMC2968819; doi:10.1107/S1600536809007533)
Supplement: Supplementary file 2 [file e-65-0o686-Isup2.hkl]

# 
# h,k,l, Fc-squared, Fo-squared, sigma(Fo-squared) and status flag 
# 
data_I
_shelx_title ' kvii in P2(1)2(1)2(1)' 
_shelx_refln_list_code          4 
_shelx_F_calc_maximum      252.24 
_exptl_crystal_F_000       560.00 
_reflns_d_resolution_high  0.7603 
 
loop_ 
 _symmetry_equiv_pos_as_xyz 
 'x, y, z' 
 '-x+1/2, -y, z+1/2' 
 '-x, y+1/2, -z+1/2' 
 'x+1/2, -y+1/2, -z' 
 
_cell_length_a     7.0597 
_cell_length_b    11.1343 
_cell_length_c    12.6756 
_cell_angle_alpha  90.000 
_cell_angle_beta   90.000 
_cell_angle_gamma  90.000 
 
_shelx_F_squared_multiplier     1.000 
 
loop_ 
 _refln_index_h 
 _refln_index_k 
 _refln_index_l 
 _refln_F_squared_calc 
 _refln_F_squared_meas 
 _refln_F_squared_sigma 
 _refln_observed_status 
   2   0   0    63623.41    62284.14   1106.96 o 
   4   0   0    12967.74    13655.11    101.81 o 
   6   0   0     5241.34     5397.01     56.92 o 
   8   0   0     1868.13     1835.02     41.89 o 
   1   1   0       58.84       70.57      1.06 o 
   2   1   0      212.43      215.70      2.37 o 
   3   1   0     2481.84     2456.09     14.75 o 
   4   1   0      987.58     1039.36      8.03 o 
   5   1   0     1085.29     1118.92      9.05 o 
   6   1   0      430.83      455.25      7.22 o 
   7   1   0      280.56      299.13     12.23 o 
   8   1   0      355.60      338.39     11.22 o 
   9   1   0       17.13       13.81      3.80 o 
   0   2   0      253.16      270.78      4.13 o 
   1   2   0     1350.25     1337.25      8.03 o 
   2   2   0     1900.27     1957.91     11.65 o 
   3   2   0      315.03      341.54      3.57 o 
   4   2   0      163.62      161.67      2.73 o 
   5   2   0      107.40      101.65      2.50 o 
   6   2   0        1.97        1.03      1.67 o 
   7   2   0      146.62      151.99      5.31 o 
   8   2   0        0.55        0.35      2.44 o 
   9   2   0      100.49       92.04     10.16 o 
   1   3   0       37.53       39.47      1.83 o 
   2   3   0       32.06       28.60      1.04 o 
   3   3   0      448.06      463.28      4.49 o 
   4   3   0      180.60      184.08      3.01 o 
   5   3   0        4.78        4.50      1.03 o 
   6   3   0       17.60       18.87      1.97 o 
   7   3   0       16.91       18.54      2.67 o 
   8   3   0        7.48        6.05      3.81 o 
   9   3   0        1.06        0.00      4.44 o 
   0   4   0     2661.41     2651.81     27.15 o 
   1   4   0      798.26      774.10      6.10 o 
   2   4   0     1862.25     1951.29     12.21 o 
   3   4   0       10.94       10.40      1.03 o 
   4   4   0      294.82      308.54      4.36 o 
   5   4   0        1.95        0.89      0.98 o 
   6   4   0       28.10       25.96      2.13 o 
   7   4   0       40.89       44.22      3.53 o 
   8   4   0       41.56       38.97      4.70 o 
   1   5   0     1448.99     1598.56     10.24 o 
   2   5   0      531.56      522.62      4.79 o 
   3   5   0     1198.28     1306.43      9.66 o 
   4   5   0      788.68      788.89      7.20 o 
   5   5   0        3.22        2.43      1.04 o 
   6   5   0      741.21      741.93     27.84 o 
   7   5   0        2.88        3.73      1.93 o 
   8   5   0      716.34      754.74     17.28 o 
   0   6   0     1913.90     2086.42     24.01 o 
   1   6   0      158.46      158.51      2.70 o 
   2   6   0     1227.94     1276.64      9.27 o 
   3   6   0      207.21      203.18      3.49 o 
   4   6   0     2060.46     2089.69     14.67 o 
   5   6   0      509.61      499.08      6.07 o 
   6   6   0     1076.04     1114.68     27.93 o 
   7   6   0      186.01      199.17      8.04 o 
   8   6   0      177.56      192.33     12.69 o 
   1   7   0     4908.57     4957.77     35.69 o 
   2   7   0       87.64       79.47      2.78 o 
   3   7   0      696.46      734.14      7.87 o 
   4   7   0        0.18        1.20      1.09 o 
   5   7   0      297.04      310.84      5.57 o 
   6   7   0       62.82       63.05      4.70 o 
   7   7   0      203.05      214.88      8.53 o 
   8   7   0       19.85       28.56      6.35 o 
   0   8   0        1.80        4.26      1.52 o 
   1   8   0      105.80      102.62      3.24 o 
   2   8   0      815.53      744.15      9.36 o 
   3   8   0      101.76       94.26      3.57 o 
   4   8   0      616.53      621.25      8.87 o 
   5   8   0        9.72       10.09      1.72 o 
   6   8   0      127.46      139.64      9.52 o 
   7   8   0       24.46       26.66      5.71 o 
   1   9   0       55.34       56.59      2.77 o 
   2   9   0      145.31      145.29      4.20 o 
   3   9   0       76.68       78.21      3.32 o 
   4   9   0       46.40       43.67      2.68 o 
   5   9   0       79.74       80.68      4.14 o 
   6   9   0        3.55        0.63      3.17 o 
   7   9   0       25.80       30.47      6.35 o 
   0  10   0      711.12      599.65     12.79 o 
   1  10   0       18.41       19.53      2.34 o 
   2  10   0       26.52       14.09      1.90 o 
   3  10   0        3.91        2.12      1.40 o 
   4  10   0        0.93        0.10      1.33 o 
   5  10   0        1.29        0.77      1.56 o 
   6  10   0        5.66        4.44      3.81 o 
   1  11   0     2300.03     2124.78     20.78 o 
   2  11   0      171.13      167.69      4.98 o 
   3  11   0      653.73      599.38      9.82 o 
   4  11   0       30.74       29.01      2.68 o 
   5  11   0      307.28      298.34      8.05 o 
   6  11   0       50.25       43.16      6.98 o 
   0  12   0      142.53      130.29      6.50 o 
   1  12   0       24.98       22.18      2.29 o 
   2  12   0      118.69      107.08      4.34 o 
   3  12   0       58.74       64.30      3.72 o 
   4  12   0      265.66      243.10      7.41 o 
   5  12   0      110.15      111.92      6.95 o 
   1  13   0      112.24      114.85      4.66 o 
   2  13   0       75.44       67.28      3.88 o 
   3  13   0      110.23      120.58      4.98 o 
   4  13   0      306.09      308.98     10.74 o 
   0  14   0        9.63        6.98      2.69 o 
   1  14   0       49.13       49.91      4.21 o 
   2  14   0        5.64        0.92      2.20 o 
   1   0   1      252.68      241.26      2.68 o 
   2   0   1     5820.16     6028.55     32.16 o 
   3   0   1      206.99      206.63      2.57 o 
   4   0   1     1665.99     1743.27     11.67 o 
   5   0   1       98.09      101.84      2.66 o 
   6   0   1     1728.48     1752.95     16.67 o 
   7   0   1       30.39       32.33      4.93 o 
   8   0   1     1248.76     1292.93     27.93 o 
   9   0   1        6.39        6.03      3.14 o 
  -9   1   1       26.86       32.85      5.15 o 
  -8   1   1      233.18      214.33      8.98 o 
  -7   1   1       48.14       46.79      3.26 o 
  -6   1   1      537.78      566.36     15.03 o 
  -5   1   1       75.08       69.87      2.16 o 
  -4   1   1     2763.86     3029.38     18.44 o 
  -3   1   1      112.68      151.31      2.20 o 
  -2   1   1     6351.78     6799.68     36.22 o 
  -1   1   1      528.54      513.07      4.14 o 
   0   1   1      553.72      574.15      4.44 o 
   1   1   1      557.38      532.62      3.28 o 
   2   1   1     6339.55     6827.36     36.22 o 
   3   1   1      102.36      138.41      2.89 o 
   4   1   1     2747.95     3036.24     27.48 o 
   5   1   1       68.21       67.16      2.23 o 
   6   1   1      530.69      566.40      8.21 o 
   7   1   1       41.91       41.82      3.26 o 
   8   1   1      228.81      223.83     12.38 o 
   9   1   1       27.77       35.20      5.39 o 
  -9   2   1       40.98       45.70      8.25 o 
  -8   2   1       95.84       95.07     10.79 o 
  -7   2   1       24.77       25.39      3.89 o 
  -6   2   1      647.40      655.40      8.97 o 
  -5   2   1       37.16       40.07      1.73 o 
  -4   2   1     2317.07     2296.87     15.19 o 
  -3   2   1       93.30       97.62      1.87 o 
  -2   2   1     3653.23     3628.78     22.53 o 
  -1   2   1     4870.78     5149.71     30.14 o 
   0   2   1      677.37      690.47      5.05 o 
   1   2   1     4882.55     5137.93     25.32 o 
   2   2   1     3699.78     3677.64     27.96 o 
   3   2   1       91.52       96.16      1.78 o 
   4   2   1     2314.37     2299.79     14.72 o 
   5   2   1       37.61       38.51      1.90 o 
   6   2   1      652.04      638.27      8.84 o 
   7   2   1       24.86       27.43      5.27 o 
   8   2   1       95.95       98.42      6.73 o 
   9   2   1       41.21       42.53      8.25 o 
  -9   3   1       47.30       52.05      8.25 o 
  -8   3   1       50.02       64.32      5.60 o 
  -7   3   1       42.04       51.11      8.57 o 
  -6   3   1      186.19      177.98      4.56 o 
  -5   3   1       17.77       19.29      1.43 o 
  -4   3   1      205.90      198.40      3.05 o 
  -3   3   1       71.13       63.73      1.86 o 
  -2   3   1     1868.24     1945.89     12.09 o 
  -1   3   1     1937.57     1919.89     19.70 o 
   0   3   1     1747.36     1802.29     13.16 o 
   1   3   1     1905.26     1908.08     12.66 o 
   2   3   1     1851.61     1949.79     11.83 o 
   3   3   1       64.75       59.80      1.38 o 
   4   3   1      198.47      191.62      2.99 o 
   5   3   1       17.51       20.02      1.61 o 
   6   3   1      190.13      195.30      4.73 o 
   7   3   1       42.79       46.88      5.66 o 
   8   3   1       49.96       55.98      7.93 o 
   9   3   1       48.73       53.32      8.25 o 
  -8   4   1       10.69        5.91      5.71 o 
  -7   4   1      257.02      268.59      7.27 o 
  -6   4   1       41.15       43.30      2.58 o 
  -5   4   1      503.44      506.71      7.12 o 
  -4   4   1      231.34      242.04      4.03 o 
  -3   4   1      178.26      169.54      2.76 o 
  -2   4   1       48.47       48.42      1.57 o 
  -1   4   1      226.03      209.34      2.68 o 
   0   4   1       45.57       48.44      1.48 o 
   1   4   1      236.11      218.30      2.22 o 
   2   4   1       47.85       49.90      1.20 o 
   3   4   1      197.32      188.13      2.74 o 
   4   4   1      233.44      240.24      3.19 o 
   5   4   1      502.17      506.61      6.44 o 
   6   4   1       42.02       45.49      2.77 o 
   7   4   1      256.13      259.18      7.31 o 
   8   4   1       10.00        5.18      2.42 o 
  -8   5   1      350.24      346.49     11.44 o 
  -7   5   1       76.17       71.44      4.26 o 
  -6   5   1      857.66      842.67     13.74 o 
  -5   5   1      485.71      495.23      5.91 o 
  -4   5   1     2219.71     2271.31     17.92 o 
  -3   5   1      422.37      390.95      4.87 o 
  -2   5   1     6431.80     6797.87     45.37 o 
  -1   5   1      317.61      295.28      4.19 o 
   0   5   1     9197.75     9676.31     56.25 o 
   1   5   1      294.71      272.75      3.50 o 
   2   5   1     6410.86     6704.73     46.68 o 
   3   5   1      429.44      402.86      4.10 o 
   4   5   1     2208.22     2265.29     15.14 o 
   5   5   1      495.23      501.12      6.62 o 
   6   5   1      842.36      849.99     10.85 o 
   7   5   1       79.54       74.76      4.26 o 
   8   5   1      346.56      353.74     11.19 o 
  -8   6   1      117.18      137.10     10.79 o 
  -7   6   1       35.93       39.54      4.25 o 
  -6   6   1      234.93      244.43     10.48 o 
  -5   6   1      236.43      231.87      4.47 o 
  -4   6   1      234.07      224.02      4.03 o 
  -3   6   1     1450.79     1402.58     11.50 o 
  -2   6   1      265.01      258.52      3.43 o 
  -1   6   1      555.03      493.98      4.60 o 
   0   6   1      887.98      859.77      7.44 o 
   1   6   1      563.75      502.19      5.21 o 
   2   6   1      270.81      266.39      3.21 o 
   3   6   1     1456.41     1371.03      9.56 o 
   4   6   1      233.42      224.55      3.40 o 
   5   6   1      246.54      248.94      9.40 o 
   6   6   1      238.30      244.12      8.47 o 
   7   6   1       38.01       44.72      6.35 o 
   8   6   1      119.18      121.71      7.93 o 
  -8   7   1       89.63      102.83     10.16 o 
  -7   7   1       65.83       68.55      7.62 o 
  -6   7   1      277.36      245.01     12.06 o 
  -5   7   1       31.50       28.22      2.42 o 
  -4   7   1      351.54      319.27      7.79 o 
  -3   7   1       97.89       97.62      2.82 o 
  -2   7   1      103.35       96.81      2.58 o 
  -1   7   1      222.12      221.98      3.64 o 
   0   7   1      733.86      740.08      8.65 o 
   1   7   1      221.94      222.53      4.44 o 
   2   7   1      100.62       89.89      3.00 o 
   3   7   1       97.05       94.57      2.66 o 
   4   7   1      340.67      322.19      4.75 o 
   5   7   1       35.30       32.55      2.14 o 
   6   7   1      276.54      273.35      6.18 o 
   7   7   1       63.28       61.23      5.15 o 
   8   7   1       89.11       96.35      6.98 o 
  -7   8   1       68.45       55.22      6.98 o 
  -6   8   1       73.06       78.07      6.98 o 
  -5   8   1       88.04       93.42      4.14 o 
  -4   8   1      187.67      186.31      6.96 o 
  -3   8   1      274.14      273.48      5.56 o 
  -2   8   1      119.33      126.29      4.76 o 
  -1   8   1     1694.43     1597.43     15.31 o 
   0   8   1      266.91      266.98      5.15 o 
   1   8   1     1690.16     1613.74     15.23 o 
   2   8   1      127.88      130.72      3.64 o 
   3   8   1      278.82      272.16      5.31 o 
   4   8   1      173.59      169.26      4.43 o 
   5   8   1       88.16       88.99      5.15 o 
   6   8   1       66.92       72.72      4.87 o 
   7   8   1       69.14       72.89      5.60 o 
  -7   9   1      264.42      269.13     14.60 o 
  -6   9   1       97.96       95.85      8.89 o 
  -5   9   1      781.72      795.03     11.16 o 
  -4   9   1      374.13      363.92      7.05 o 
  -3   9   1     1479.35     1454.45     15.46 o 
  -2   9   1      241.35      219.96      5.15 o 
  -1   9   1     1002.97      959.81     14.29 o 
   0   9   1       54.63       71.50      4.58 o 
   1   9   1     1008.15      983.68     13.83 o 
   2   9   1      240.65      218.42      6.14 o 
   3   9   1     1490.64     1462.67     15.21 o 
   4   9   1      372.55      352.39      6.73 o 
   5   9   1      785.45      788.12     15.69 o 
   6   9   1       97.49      107.27      8.89 o 
   7   9   1      266.43      275.48     14.60 o 
  -6  10   1       36.38       41.89      6.98 o 
  -5  10   1       36.97       39.55      3.00 o 
  -4  10   1       54.15       54.14      3.22 o 
  -3  10   1       44.53       50.59      3.08 o 
  -2  10   1      407.63      387.88      7.29 o 
  -1  10   1      295.87      317.40      6.42 o 
   0  10   1      695.89      670.60      9.60 o 
   1  10   1      300.02      328.37      6.42 o 
   2  10   1      386.79      384.69      7.14 o 
   3  10   1       45.34       47.38      2.86 o 
   4  10   1       51.08       48.17      3.91 o 
   5  10   1       39.70       44.70      4.25 o 
   6  10   1       32.01       29.20      5.71 o 
  -5  11   1      163.26      169.39      6.32 o 
  -4  11   1      130.43      122.41      4.67 o 
  -3  11   1       90.70       86.70      4.02 o 
  -2  11   1       94.50      101.15      4.04 o 
  -1  11   1       80.73       75.68      3.47 o 
   0  11   1      409.20      438.18      7.92 o 
   1  11   1       84.29       82.85      3.76 o 
   2  11   1       95.77      100.38      3.86 o 
   3  11   1       92.71       85.11      3.79 o 
   4  11   1      139.15      127.33      5.22 o 
   5  11   1      163.59      156.98      7.40 o 
   6  11   1       76.97       89.50      9.52 o 
  -5  12   1      232.81      214.77      8.74 o 
  -4  12   1       57.60       58.76      4.87 o 
  -3  12   1      660.49      637.25     10.61 o 
  -2  12   1       57.69       59.94      4.58 o 
  -1  12   1      449.72      422.41      8.24 o 
   0  12   1      106.24      106.06      4.20 o 
   1  12   1      448.41      435.49      8.32 o 
   2  12   1       54.96       57.26      3.47 o 
   3  12   1      657.77      647.95     10.69 o 
   4  12   1       59.23       56.68      4.00 o 
   5  12   1      229.25      232.02      9.43 o 
  -4  13   1      626.57      616.34     12.82 o 
  -3  13   1       84.92       83.46      4.76 o 
  -2  13   1     1100.58     1044.26     14.59 o 
  -1  13   1       87.88       93.79      4.36 o 
   0  13   1     1273.01     1177.33     16.77 o 
   1  13   1       92.84      103.62      4.40 o 
   2  13   1     1105.88     1077.53     14.59 o 
   3  13   1       84.91       94.17      4.34 o 
   4  13   1      627.58      636.51     15.48 o 
  -2  14   1       46.05       62.20      8.89 o 
  -1  14   1      251.31      258.09      7.11 o 
   0  14   1       38.06       38.13      3.22 o 
   1  14   1      248.61      252.36      6.96 o 
   2  14   1       45.82       45.47      4.03 o 
   0   0   2    14644.08    14696.95    109.17 o 
   1   0   2     1709.76     1742.90     14.53 o 
   2   0   2     5721.35     6156.13     36.32 o 
   3   0   2      459.00      461.06      4.09 o 
   4   0   2     1267.22     1379.42     10.60 o 
   5   0   2        9.56        6.97      1.40 o 
   6   0   2      609.00      625.67     14.07 o 
   7   0   2        0.24        2.73      1.68 o 
   8   0   2       93.85       86.23      4.85 o 
   9   0   2      104.15       87.36      6.95 o 
  -9   1   2       44.36       50.14      8.25 o 
  -8   1   2       14.23       17.47      4.76 o 
  -7   1   2       58.10       67.06      3.92 o 
  -6   1   2       20.49       16.16      1.93 o 
  -5   1   2       28.99       25.18      1.67 o 
  -4   1   2      193.18      200.96      2.93 o 
  -3   1   2       14.17       14.03      0.86 o 
  -2   1   2      669.98      654.59      5.98 o 
  -1   1   2      667.82      655.07      7.63 o 
   0   1   2     1556.86     1560.75      8.98 o 
   1   1   2      638.31      622.14      3.90 o 
   2   1   2      662.87      661.38      4.23 o 
   3   1   2       18.91       18.41      1.14 o 
   4   1   2      186.77      196.44      5.35 o 
   5   1   2       27.59       23.65      1.52 o 
   6   1   2       18.68       18.14      1.97 o 
   7   1   2       58.28       62.59      3.74 o 
   8   1   2       16.04       25.14      3.13 o 
   9   1   2       46.85       39.99      6.98 o 
  -9   2   2       46.92       53.32      8.25 o 
  -8   2   2      175.90      174.97      8.08 o 
  -7   2   2       87.09       82.68      8.04 o 
  -6   2   2      323.66      340.84      5.58 o 
  -5   2   2       83.55       82.74      2.64 o 
  -4   2   2     2079.08     2163.66     14.23 o 
  -3   2   2      231.44      225.34      3.31 o 
  -2   2   2     2645.56     2746.74     19.99 o 
  -1   2   2      847.84      842.48      6.46 o 
   0   2   2      592.81      581.61      4.09 o 
   1   2   2      827.24      832.72      5.06 o 
   2   2   2     2646.23     2770.38     14.54 o 
   3   2   2      220.50      217.37      2.49 o 
   4   2   2     2074.34     2179.14     14.00 o 
   5   2   2       93.27       91.40      2.68 o 
   6   2   2      319.88      340.19      8.70 o 
   7   2   2       86.02       85.42      4.37 o 
   8   2   2      170.74      188.51      8.82 o 
   9   2   2       47.50       53.95      8.25 o 
  -9   3   2       56.29       52.05      8.25 o 
  -8   3   2       88.50       93.51      6.50 o 
  -7   3   2      221.77      227.76      6.69 o 
  -6   3   2      513.61      501.43      6.87 o 
  -5   3   2      410.91      406.39      5.70 o 
  -4   3   2     1097.78     1052.25      8.46 o 
  -3   3   2      574.76      536.04      5.72 o 
  -2   3   2      684.61      633.11      5.89 o 
  -1   3   2     4772.21     4936.03     29.74 o 
   0   3   2     3944.67     3904.58     23.44 o 
   1   3   2     4811.42     4973.93     24.81 o 
   2   3   2      678.24      620.89      4.54 o 
   3   3   2      577.76      527.25      4.37 o 
   4   3   2     1120.34     1064.53      8.30 o 
   5   3   2      420.84      417.69      6.58 o 
   6   3   2      526.02      524.54      8.16 o 
   7   3   2      227.19      231.56     12.59 o 
   8   3   2       89.24       83.36      4.99 o 
   9   3   2       55.15       65.38      8.89 o 
  -8   4   2      105.44      112.82      7.18 o 
  -7   4   2      166.65      169.97      5.95 o 
  -6   4   2      264.64      270.08      5.02 o 
  -5   4   2      983.98      973.22      9.75 o 
  -4   4   2      339.26      340.06      4.87 o 
  -3   4   2     1767.83     1733.72     14.76 o 
  -2   4   2     1071.88     1111.07     11.91 o 
  -1   4   2     2926.12     2817.75     20.53 o 
   0   4   2     1890.53     1974.35     11.98 o 
   1   4   2     2966.44     2889.73     15.30 o 
   2   4   2     1054.33     1098.19      7.17 o 
   3   4   2     1768.93     1736.71     10.63 o 
   4   4   2      341.91      341.73      3.81 o 
   5   4   2      960.54      923.91     14.40 o 
   6   4   2      254.43      262.99      5.70 o 
   7   4   2      163.80      153.96      5.73 o 
   8   4   2      108.50      117.06      5.47 o 
  -8   5   2       88.84       82.53      6.35 o 
  -7   5   2       28.95       31.37      3.83 o 
  -6   5   2       50.41       50.67      2.47 o 
  -5   5   2      587.07      613.40      7.53 o 
  -4   5   2       80.03       78.41      2.86 o 
  -3   5   2     2084.52     2109.55     15.60 o 
  -2   5   2      268.01      265.67      3.78 o 
  -1   5   2      945.20      947.70      7.83 o 
   0   5   2       19.73       15.66      1.06 o 
   1   5   2      946.62      939.14      7.77 o 
   2   5   2      273.12      266.74      3.00 o 
   3   5   2     2073.28     2121.28     12.77 o 
   4   5   2       89.75       89.03      1.92 o 
   5   5   2      583.54      597.30      8.32 o 
   6   5   2       56.69       55.60      3.21 o 
   7   5   2       28.86       30.85      3.65 o 
   8   5   2       91.82       96.09      6.50 o 
  -8   6   2       88.31       81.88      8.89 o 
  -7   6   2       26.98       17.14      4.44 o 
  -6   6   2      137.61      142.74      5.38 o 
  -5   6   2      610.79      603.31      8.56 o 
  -4   6   2       20.44       26.68      2.35 o 
  -3   6   2      487.07      483.86      5.87 o 
  -2   6   2      222.19      231.60      3.67 o 
  -1   6   2      358.71      383.56      4.09 o 
   0   6   2      631.24      687.31      6.53 o 
   1   6   2      358.98      384.96      4.44 o 
   2   6   2      225.39      231.55      3.34 o 
   3   6   2      484.49      474.22      5.22 o 
   4   6   2       19.93       25.52      1.48 o 
   5   6   2      605.75      609.57      8.98 o 
   6   6   2      137.97      141.60      4.52 o 
   7   6   2       26.23       24.66      5.71 o 
   8   6   2       85.62       89.74      6.50 o 
  -8   7   2       46.17       58.40      8.25 o 
  -7   7   2       41.91       39.35      6.35 o 
  -6   7   2      205.07      209.66      7.68 o 
  -5   7   2       83.35       80.40      3.90 o 
  -4   7   2      564.04      555.89      7.99 o 
  -3   7   2       99.90       94.38      3.15 o 
  -2   7   2      651.82      629.88      7.15 o 
  -1   7   2       92.80       89.57      2.44 o 
   0   7   2      116.07      105.96      2.93 o 
   1   7   2       93.19       92.33      2.93 o 
   2   7   2      649.95      634.59      7.92 o 
   3   7   2       98.98       97.21      2.45 o 
   4   7   2      575.15      562.31      6.33 o 
   5   7   2       83.74       78.51      3.40 o 
   6   7   2      211.46      213.89      5.55 o 
   7   7   2       41.97       41.69      4.49 o 
   8   7   2       44.96       50.91      5.60 o 
  -7   8   2      183.97      195.50     12.06 o 
  -6   8   2        2.09        5.08      1.76 o 
  -5   8   2      211.25      214.29      5.98 o 
  -4   8   2       34.70       34.73      2.79 o 
  -3   8   2      277.32      263.15      5.55 o 
  -2   8   2       61.93       60.19      2.74 o 
  -1   8   2      274.40      282.71      5.47 o 
   0   8   2        0.25        4.30      1.16 o 
   1   8   2      267.34      292.43      5.47 o 
   2   8   2       65.19       65.50      2.88 o 
   3   8   2      261.81      258.17      5.20 o 
   4   8   2       38.48       37.72      2.67 o 
   5   8   2      204.44      202.63      6.23 o 
   6   8   2        1.34        0.02      1.76 o 
   7   8   2      177.20      179.00     11.43 o 
  -6   9   2      215.84      234.85     11.43 o 
  -5   9   2      298.96      298.91      7.79 o 
  -4   9   2      200.95      215.65      5.46 o 
  -3   9   2      304.63      299.14      6.25 o 
  -2   9   2      115.15      103.38      3.62 o 
  -1   9   2        4.38        6.80      1.60 o 
   0   9   2       41.90       38.56      2.34 o 
   1   9   2        5.21        9.84      2.84 o 
   2   9   2      120.93      107.02      4.67 o 
   3   9   2      304.48      296.69      5.95 o 
   4   9   2      208.78      218.04      5.84 o 
   5   9   2      300.83      308.48     13.33 o 
   6   9   2      223.17      227.81      8.74 o 
  -6  10   2      131.76      139.01     10.79 o 
  -5  10   2      217.00      215.97      6.09 o 
  -4  10   2       64.74       63.48      3.54 o 
  -3  10   2      159.34      149.90      4.95 o 
  -2  10   2      247.08      224.69      7.15 o 
  -1  10   2      465.35      421.57      7.52 o 
   0  10   2      731.81      680.18      9.60 o 
   1  10   2      462.34      417.04      7.38 o 
   2  10   2      248.98      220.17      5.38 o 
   3  10   2      157.73      148.55      7.15 o 
   4  10   2       67.75       71.23      4.01 o 
   5  10   2      212.33      213.91     12.06 o 
   6  10   2      134.24      146.96      7.63 o 
  -5  11   2       14.65       13.78      2.25 o 
  -4  11   2      327.82      330.74     10.17 o 
  -3  11   2        2.27        3.64      1.54 o 
  -2  11   2      540.73      517.76      9.03 o 
  -1  11   2       17.99       20.79      2.33 o 
   0  11   2       85.55       87.31      3.72 o 
   1  11   2       14.93       16.58      2.04 o 
   2  11   2      548.01      531.79      8.86 o 
   3  11   2        1.35        0.57      1.33 o 
   4  11   2      324.19      326.41      8.15 o 
   5  11   2       12.47       13.96      4.44 o 
   6  11   2      154.22      158.57      8.29 o 
  -5  12   2       42.56       39.20      3.87 o 
  -4  12   2       31.19       36.08      3.42 o 
  -3  12   2        7.21        2.43      1.65 o 
  -2  12   2        8.74        6.95      2.12 o 
  -1  12   2       33.63       30.66      2.69 o 
   0  12   2       59.00       65.85      3.49 o 
   1  12   2       31.20       34.26      2.77 o 
   2  12   2        9.29        8.41      1.90 o 
   3  12   2        6.60        4.97      1.93 o 
   4  12   2       30.04       28.12      5.58 o 
   5  12   2       45.45       41.26      6.98 o 
  -4  13   2      136.73      140.52      7.77 o 
  -3  13   2      151.27      153.94      5.63 o 
  -2  13   2       12.87        5.16      1.71 o 
  -1  13   2       15.57       13.91      3.11 o 
   0  13   2        0.05        0.34      1.49 o 
   1  13   2       15.76       14.65      2.19 o 
   2  13   2       12.46        9.79      2.04 o 
   3  13   2      151.78      149.25      6.08 o 
   4  13   2      132.73      119.97     10.16 o 
  -2  14   2      202.60      197.40     13.33 o 
  -1  14   2      284.83      309.01      7.84 o 
   0  14   2      251.41      252.47      8.43 o 
   1  14   2      281.62      322.25      9.44 o 
   2  14   2      204.21      195.71      9.23 o 
   1   0   3      391.25      390.06      4.47 o 
   2   0   3      695.11      706.94      7.22 o 
   3   0   3        1.82        1.97      0.69 o 
   4   0   3       90.86      109.31      2.40 o 
   5   0   3       79.93       72.34      2.93 o 
   6   0   3        5.90        3.96      1.49 o 
   7   0   3      125.70      130.61      5.00 o 
   8   0   3       19.34       16.37      2.61 o 
  -8   1   3       69.16       60.95      4.20 o 
  -7   1   3       25.01       23.05      2.79 o 
  -6   1   3      343.48      343.56      6.50 o 
  -5   1   3       11.01       15.40      1.47 o 
  -4   1   3      405.73      400.50      4.99 o 
  -3   1   3      369.72      391.03      3.79 o 
  -2   1   3     1748.33     1721.54     15.03 o 
  -1   1   3       69.28       71.66      1.86 o 
   0   1   3     1570.27     1595.01      9.45 o 
   1   1   3       69.86       71.99      1.22 o 
   2   1   3     1750.41     1731.52     11.54 o 
   3   1   3      369.89      390.34      3.54 o 
   4   1   3      413.26      398.89      6.05 o 
   5   1   3       11.25       12.82      1.65 o 
   6   1   3      338.62      324.58      6.32 o 
   7   1   3       25.14       25.17      2.79 o 
   8   1   3       68.20       72.33      4.51 o 
   9   1   3        0.06        0.63      3.81 o 
  -8   2   3       26.32       33.84      4.68 o 
  -7   2   3      300.34      311.84      7.90 o 
  -6   2   3      400.28      408.80     12.38 o 
  -5   2   3      703.18      710.99      7.87 o 
  -4   2   3      336.50      361.26      4.90 o 
  -3   2   3     1846.53     1824.07     19.10 o 
  -2   2   3      656.79      707.03      7.30 o 
  -1   2   3     5280.19     5452.31     42.26 o 
   0   2   3       74.71       84.18      1.45 o 
   1   2   3     5245.28     5493.83     25.46 o 
   2   2   3      667.71      726.43      4.50 o 
   3   2   3     1864.62     1848.92     16.54 o 
   4   2   3      340.30      368.57      4.65 o 
   5   2   3      714.96      716.46      9.20 o 
   6   2   3      400.03      414.96      7.29 o 
   7   2   3      306.65      313.50      8.69 o 
   8   2   3       26.88       21.11      3.04 o 
   9   2   3      312.52      324.99     16.50 o 
  -8   3   3       21.82       23.76      4.04 o 
  -7   3   3      281.29      293.23      7.68 o 
  -6   3   3      107.34      106.55      6.11 o 
  -5   3   3      270.14      277.71      4.74 o 
  -4   3   3     1123.06     1103.51     11.42 o 
  -3   3   3      884.98      870.26      9.04 o 
  -2   3   3      333.31      303.29      4.43 o 
  -1   3   3      883.57      900.00      8.24 o 
   0   3   3       47.49       73.16      1.34 o 
   1   3   3      864.23      896.03      6.72 o 
   2   3   3      336.75      294.41      2.67 o 
   3   3   3      859.64      854.98      5.73 o 
   4   3   3     1104.18     1107.44      9.61 o 
   5   3   3      250.91      255.37      5.23 o 
   6   3   3      106.98      103.42      4.31 o 
   7   3   3      273.24      278.34      8.15 o 
   8   3   3       22.98       20.31      3.16 o 
  -8   4   3      205.08      216.37      9.19 o 
  -7   4   3      126.88      124.34      5.00 o 
  -6   4   3      259.41      261.73      5.70 o 
  -5   4   3      118.36      115.22      4.67 o 
  -4   4   3      513.70      501.96      7.22 o 
  -3   4   3      121.31      125.52      3.17 o 
  -2   4   3      529.66      537.06      5.67 o 
  -1   4   3     1344.32     1381.82     11.81 o 
   0   4   3     2707.20     2884.56     18.38 o 
   1   4   3     1342.53     1413.79      7.91 o 
   2   4   3      535.40      538.22      4.36 o 
   3   4   3      125.29      130.37      2.00 o 
   4   4   3      530.61      523.88      5.51 o 
   5   4   3      122.82      120.33      3.79 o 
   6   4   3      270.70      288.40      7.70 o 
   7   4   3      123.60      115.81      6.50 o 
   8   4   3      206.06      233.32      7.43 o 
  -8   5   3       30.72       35.68      7.93 o 
  -7   5   3      238.63      226.67     14.35 o 
  -6   5   3       14.63       18.46      2.04 o 
  -5   5   3      723.63      713.39      9.51 o 
  -4   5   3        6.99        6.42      1.40 o 
  -3   5   3      402.98      424.71      5.48 o 
  -2   5   3      304.61      298.62      4.11 o 
  -1   5   3      493.40      535.40      6.40 o 
   0   5   3      604.13      590.41      5.30 o 
   1   5   3      499.43      541.89      4.27 o 
   2   5   3      315.06      304.10      3.21 o 
   3   5   3      408.76      429.65      4.22 o 
   4   5   3        6.24        6.48      1.00 o 
   5   5   3      715.56      697.89      8.27 o 
   6   5   3       17.32       17.64      2.20 o 
   7   5   3      240.46      243.89      7.08 o 
   8   5   3       31.64       31.02      5.71 o 
  -8   6   3       33.82       31.10      6.35 o 
  -7   6   3      182.10      176.84      8.25 o 
  -6   6   3      101.03      105.54      3.88 o 
  -5   6   3      117.45      116.03      3.81 o 
  -4   6   3      147.88      141.67      3.96 o 
  -3   6   3       69.90       67.76      2.41 o 
  -2   6   3      404.75      378.87      5.01 o 
  -1   6   3      378.03      402.55      4.48 o 
   0   6   3      122.23      102.68      2.40 o 
   1   6   3      373.35      391.88      4.56 o 
   2   6   3      402.17      382.96      4.40 o 
   3   6   3       66.93       63.71      1.89 o 
   4   6   3      151.98      156.40      3.54 o 
   5   6   3      114.67      112.40      3.79 o 
   6   6   3      104.59       99.56      3.96 o 
   7   6   3      183.70      195.13      8.29 o 
   8   6   3       32.60       36.88      4.88 o 
  -7   7   3      148.43      148.61     11.43 o 
  -6   7   3      129.60      128.07      5.10 o 
  -5   7   3      627.14      643.26     10.86 o 
  -4   7   3       35.04       34.49      2.67 o 
  -3   7   3      821.21      831.59     10.04 o 
  -2   7   3      489.53      476.56      6.83 o 
  -1   7   3     1631.12     1635.40     11.75 o 
   0   7   3      744.97      732.89      7.53 o 
   1   7   3     1623.65     1624.92     17.59 o 
   2   7   3      488.58      471.08      6.65 o 
   3   7   3      810.68      805.06      8.49 o 
   4   7   3       33.15       30.07      2.10 o 
   5   7   3      621.53      626.66      9.27 o 
   6   7   3      127.66      128.09      4.43 o 
   7   7   3      146.86      150.69      7.93 o 
  -7   8   3      207.01      211.37     12.69 o 
  -6   8   3        8.44        8.89      2.20 o 
  -5   8   3      686.82      679.81     12.12 o 
  -4   8   3       41.37       37.71      3.21 o 
  -3   8   3      923.24      880.90     14.04 o 
  -2   8   3      110.28      110.35      4.70 o 
  -1   8   3     1226.26     1187.48     12.84 o 
   0   8   3       34.85       34.88      2.75 o 
   1   8   3     1216.07     1199.47     12.44 o 
   2   8   3      119.45      121.45      3.56 o 
   3   8   3      939.17      910.05     10.45 o 
   4   8   3       46.13       40.74      5.51 o 
   5   8   3      695.25      671.52     11.72 o 
   6   8   3        8.25        7.42      2.14 o 
   7   8   3      213.04      224.06     13.33 o 
  -6   9   3       97.36      107.31      6.24 o 
  -5   9   3       73.54       80.10      5.39 o 
  -4   9   3      606.07      595.79      9.51 o 
  -3   9   3      454.85      460.89      8.00 o 
  -2   9   3     1221.00     1193.53     15.48 o 
  -1   9   3      362.61      370.04      6.74 o 
   0   9   3     1749.82     1673.66     16.41 o 
   1   9   3      367.22      376.33      6.58 o 
   2   9   3     1214.28     1190.32     17.17 o 
   3   9   3      456.91      475.77      9.94 o 
   4   9   3      598.05      581.20     12.54 o 
   5   9   3       73.14       84.77      9.84 o 
   6   9   3       91.97       93.45      8.26 o 
  -6  10   3       50.89       48.98      4.06 o 
  -5  10   3      396.82      394.01      9.63 o 
  -4  10   3      160.15      153.84      4.91 o 
  -3  10   3      657.20      664.05     10.30 o 
  -2  10   3      193.51      193.02      5.15 o 
  -1  10   3      312.89      319.68      6.66 o 
   0  10   3      211.56      214.40      5.15 o 
   1  10   3      322.63      325.66      6.42 o 
   2  10   3      183.25      187.44      4.83 o 
   3  10   3      649.18      644.37     11.09 o 
   4  10   3      155.50      155.18     12.06 o 
   5  10   3      394.18      394.81     16.50 o 
   6  10   3       50.80       47.84      5.15 o 
  -5  11   3      141.08      150.39      6.21 o 
  -4  11   3       26.94       25.18      2.74 o 
  -3  11   3      159.22      162.93      5.50 o 
  -2  11   3      386.37      387.79      7.84 o 
  -1  11   3      332.85      351.20      7.21 o 
   0  11   3      961.89      912.80     12.12 o 
   1  11   3      333.10      348.99      7.06 o 
   2  11   3      386.63      385.96      7.44 o 
   3  11   3      166.53      168.71      5.84 o 
   4  11   3       30.35       25.50      5.40 o 
   5  11   3      146.47      179.63     11.43 o 
  -5  12   3       37.09       30.77      4.42 o 
  -4  12   3       96.02      101.49      4.73 o 
  -3  12   3       15.19       12.55      2.33 o 
  -2  12   3      262.53      268.41      6.82 o 
  -1  12   3       21.22       21.44      2.42 o 
   0  12   3      116.98      120.08      4.52 o 
   1  12   3       20.93       23.64      2.45 o 
   2  12   3      266.64      276.19      6.50 o 
   3  12   3       15.06       12.45      2.30 o 
   4  12   3       93.51       85.57     11.11 o 
   5  12   3       37.54       26.02      5.71 o 
  -3  13   3      202.57      208.32      6.57 o 
  -2  13   3       24.91       29.66      3.08 o 
  -1  13   3      244.51      254.34      6.74 o 
   0  13   3        3.34       -0.63      1.40 o 
   1  13   3      243.50      254.98      6.65 o 
   2  13   3       24.39       25.65      3.16 o 
   3  13   3      198.98      225.75      7.31 o 
  -1  14   3      158.49      149.60     15.87 o 
   0  14   3       71.85       58.24      3.90 o 
   1  14   3      158.42      164.53      7.36 o 
   2  14   3       21.51       22.85      5.08 o 
   0   0   4      758.47      856.91     10.33 o 
   1   0   4     2228.03     2266.41     16.51 o 
   2   0   4       41.07       48.81      1.90 o 
   3   0   4     2935.68     2841.03     19.03 o 
   4   0   4      242.60      224.03      4.52 o 
   5   0   4     1720.82     1626.15     15.86 o 
   6   0   4        2.31        0.69      1.37 o 
   7   0   4      414.26      403.63      7.77 o 
   8   0   4       30.45       23.37      3.04 o 
  -8   1   4      196.98      184.40      6.69 o 
  -7   1   4       35.48       38.98      3.11 o 
  -6   1   4      272.16      255.29      5.70 o 
  -5   1   4      118.02      117.88      3.64 o 
  -4   1   4      766.16      710.96      7.31 o 
  -3   1   4      370.62      372.55      6.35 o 
  -2   1   4     4081.80     3933.40     28.24 o 
  -1   1   4     1224.87     1349.22     11.37 o 
   0   1   4     8750.29     8530.75     59.94 o 
   1   1   4     1218.50     1314.46      7.91 o 
   2   1   4     4130.40     3953.04     22.30 o 
   3   1   4      365.57      370.30      4.40 o 
   4   1   4      779.96      724.10      8.65 o 
   5   1   4      115.16      107.68      3.56 o 
   6   1   4      259.46      244.10      5.55 o 
   7   1   4       33.59       38.06      2.83 o 
   8   1   4      199.98      217.40      7.20 o 
  -8   2   4       48.59       54.89      4.11 o 
  -7   2   4      332.15      323.62      6.96 o 
  -6   2   4      143.00      144.07      4.36 o 
  -5   2   4     1145.28     1117.08     12.45 o 
  -4   2   4      739.84      775.24      9.36 o 
  -3   2   4     2860.18     2950.92     24.92 o 
  -2   2   4      147.67      143.01      4.12 o 
  -1   2   4     2719.48     2931.83     22.81 o 
   0   2   4      190.14      177.10      2.24 o 
   1   2   4     2710.34     2903.55     15.92 o 
   2   2   4      150.83      140.14      1.82 o 
   3   2   4     2829.07     2912.49     15.98 o 
   4   2   4      730.87      765.43      7.64 o 
   5   2   4     1135.25     1139.53     12.45 o 
   6   2   4      143.87      154.18      4.52 o 
   7   2   4      326.61      328.26      7.06 o 
   8   2   4       51.34       49.25      4.00 o 
  -8   3   4        4.32        8.14      2.57 o 
  -7   3   4      337.95      343.92      9.44 o 
  -6   3   4      158.43      153.18      4.67 o 
  -5   3   4      179.50      171.46      4.52 o 
  -4   3   4      218.49      228.56      4.76 o 
  -3   3   4      846.50      873.99      9.52 o 
  -2   3   4      372.19      408.21      5.55 o 
  -1   3   4     2610.07     2681.83     23.45 o 
   0   3   4      112.54      125.41      1.93 o 
   1   3   4     2625.74     2708.01     13.65 o 
   2   3   4      375.86      418.88      3.36 o 
   3   3   4      862.06      894.37      5.84 o 
   4   3   4      222.64      227.70      3.93 o 
   5   3   4      186.86      187.47      4.67 o 
   6   3   4      159.77      160.99      4.59 o 
   7   3   4      341.95      342.52      7.21 o 
   8   3   4        5.19        3.93      2.05 o 
  -8   4   4      157.84      157.81      6.35 o 
  -7   4   4       57.08       53.50      3.48 o 
  -6   4   4      226.59      236.43      8.98 o 
  -5   4   4      234.67      237.44      5.31 o 
  -4   4   4      229.88      226.29      4.76 o 
  -3   4   4      217.89      202.61      4.25 o 
  -2   4   4      889.21      850.49      9.03 o 
  -1   4   4        6.23        6.37      1.01 o 
   0   4   4     1690.76     1695.12     11.04 o 
   1   4   4        6.02        6.27      0.53 o 
   2   4   4      872.60      846.19      6.06 o 
   3   4   4      216.25      207.63      2.53 o 
   4   4   4      226.07      231.10      4.11 o 
   5   4   4      239.08      237.91      4.51 o 
   6   4   4      226.43      224.35      5.47 o 
   7   4   4       58.30       56.35      3.32 o 
   8   4   4      158.50      166.65      6.45 o 
  -8   5   4        3.32        7.18      2.42 o 
  -7   5   4      310.89      321.53      7.05 o 
  -6   5   4       19.99       22.90      2.45 o 
  -5   5   4      670.29      660.68      9.28 o 
  -4   5   4       55.73       51.20      2.61 o 
  -3   5   4      648.80      665.06      8.70 o 
  -2   5   4       28.43       32.71      1.57 o 
  -1   5   4       21.15       21.54      1.49 o 
   0   5   4      592.92      653.99      5.85 o 
   1   5   4       15.99       16.64      0.79 o 
   2   5   4       28.68       34.85      1.20 o 
   3   5   4      649.52      676.82      5.77 o 
   4   5   4       56.00       58.37      2.30 o 
   5   5   4      675.32      647.91      7.92 o 
   6   5   4       20.59       17.75      2.04 o 
   7   5   4      296.08      299.95     12.05 o 
   8   5   4        3.12        5.66      2.89 o 
  -8   6   4      166.92      185.34     12.69 o 
  -7   6   4       27.08       24.43      2.68 o 
  -6   6   4      196.33      191.20      5.31 o 
  -5   6   4      113.81      107.61      3.88 o 
  -4   6   4      205.79      204.84      4.74 o 
  -3   6   4      300.07      293.97      4.91 o 
  -2   6   4      210.49      210.28      3.83 o 
  -1   6   4     1562.19     1613.60     14.49 o 
   0   6   4      295.00      326.20      4.46 o 
   1   6   4     1558.98     1625.33     10.41 o 
   2   6   4      217.49      217.36      3.24 o 
   3   6   4      292.00      296.62      4.52 o 
   4   6   4      197.71      193.56      4.68 o 
   5   6   4      125.36      127.98      3.94 o 
   6   6   4      195.81      194.93      6.23 o 
   7   6   4       28.96       28.80      4.28 o 
   8   6   4      172.50      184.65      8.74 o 
  -7   7   4      332.15      344.86     10.99 o 
  -6   7   4      532.17      519.58     10.50 o 
  -5   7   4      356.74      359.31      8.05 o 
  -4   7   4     1030.45      988.86     13.66 o 
  -3   7   4      396.49      397.67      5.87 o 
  -2   7   4      964.95      897.23      9.02 o 
  -1   7   4      226.75      222.25      3.97 o 
   0   7   4      966.54      926.43      8.86 o 
   1   7   4      227.41      227.15      4.76 o 
   2   7   4      969.12      905.47      8.89 o 
   3   7   4      396.21      400.40      6.32 o 
   4   7   4     1024.54      970.54     11.64 o 
   5   7   4      358.02      365.67      6.96 o 
   6   7   4      519.95      535.73     10.75 o 
   7   7   4      335.07      350.14      9.16 o 
  -7   8   4      652.62      629.73     15.71 o 
  -6   8   4       44.57       42.00      3.62 o 
  -5   8   4     1161.07     1127.20     15.99 o 
  -4   8   4      137.56      146.21      6.34 o 
  -3   8   4     2641.39     2597.27     22.80 o 
  -2   8   4       40.98       44.74      2.68 o 
  -1   8   4     3868.23     3662.10     29.18 o 
   0   8   4      125.51      124.39      3.70 o 
   1   8   4     3872.18     3689.71     28.58 o 
   2   8   4       40.03       44.43      3.02 o 
   3   8   4     2642.56     2598.48     22.26 o 
   4   8   4      136.69      145.15      6.28 o 
   5   8   4     1155.58     1104.07     15.87 o 
   6   8   4       43.00       32.31      4.49 o 
   7   8   4      646.21      674.93     16.38 o 
  -6   9   4      139.90      157.45      7.40 o 
  -5   9   4       32.89       36.18      4.25 o 
  -4   9   4       14.02       15.48      2.51 o 
  -3   9   4       49.06       47.00      2.93 o 
  -2   9   4       28.27       27.22      2.29 o 
  -1   9   4        5.87        3.93      1.26 o 
   0   9   4       51.09       46.78      2.68 o 
   1   9   4        5.94        5.01      1.40 o 
   2   9   4       28.88       28.80      2.13 o 
   3   9   4       48.55       50.01      3.04 o 
   4   9   4       17.31       14.04      2.89 o 
   5   9   4       32.45       30.88      3.84 o 
   6   9   4      147.08      162.89     10.47 o 
  -6  10   4        6.83        6.03      5.40 o 
  -5  10   4       96.13      103.80      5.37 o 
  -4  10   4       25.86       26.43      2.66 o 
  -3  10   4      334.16      344.03      8.06 o 
  -2  10   4       11.53       14.56      1.97 o 
  -1  10   4      406.40      422.95      7.67 o 
   0  10   4       13.48       13.37      1.86 o 
   1  10   4      411.18      431.27      7.52 o 
   2  10   4       11.95       15.30      1.86 o 
   3  10   4      336.21      354.04      9.54 o 
   4  10   4       24.69       17.77      4.44 o 
   5  10   4       97.65       97.06      6.24 o 
   6  10   4        6.16        8.25      5.08 o 
  -5  11   4       51.09       50.87      4.11 o 
  -4  11   4      328.06      332.54      7.66 o 
  -3  11   4       39.59       39.15      3.06 o 
  -2  11   4      251.84      238.10      6.17 o 
  -1  11   4       86.53       90.17      3.92 o 
   0  11   4      148.58      157.45      4.83 o 
   1  11   4       85.14       80.50      3.56 o 
   2  11   4      244.91      230.95      6.71 o 
   3  11   4       37.12       37.41      5.25 o 
   4  11   4      328.31      302.77     14.60 o 
   5  11   4       51.07       54.42      5.39 o 
  -4  12   4      174.68      176.29      5.90 o 
  -3  12   4      198.82      217.46      6.42 o 
  -2  12   4       38.23       36.20      3.15 o 
  -1  12   4      680.91      712.21     11.32 o 
   0  12   4       85.77       85.40      4.04 o 
   1  12   4      679.91      715.77     11.01 o 
   2  12   4       36.02       33.68      3.26 o 
   3  12   4      204.38      221.78      7.12 o 
   4  12   4      177.46      165.67     11.43 o 
  -3  13   4       70.62       67.83      4.17 o 
  -2  13   4       14.11       16.95      2.51 o 
  -1  13   4       21.48       21.20      3.50 o 
   0  13   4      102.91      123.56      4.88 o 
   1  13   4       23.08       23.56      2.68 o 
   2  13   4       14.00       14.41      2.67 o 
   3  13   4       70.38       72.42      5.60 o 
  -1  14   4       28.52       42.53      6.98 o 
   0  14   4       93.99       86.32      8.89 o 
   1  14   4       28.36       28.56      6.35 o 
   1   0   5       11.16        8.44      0.73 o 
   2   0   5      746.02      763.75      7.09 o 
   3   0   5      447.00      446.81      6.26 o 
   4   0   5      197.29      191.32      4.34 o 
   5   0   5      260.60      270.42      5.70 o 
   6   0   5        3.41        4.23      1.57 o 
   7   0   5      253.51      258.91      6.34 o 
   8   0   5      161.39      183.82      9.37 o 
  -8   1   5      136.63      134.07      5.84 o 
  -7   1   5      191.10      185.57      5.55 o 
  -6   1   5      298.00      286.90      6.26 o 
  -5   1   5      230.39      223.23      5.23 o 
  -4   1   5     1078.87     1029.52     11.34 o 
  -3   1   5       82.18       96.34      2.93 o 
  -2   1   5      398.42      386.29      4.31 o 
  -1   1   5        3.45        2.92      0.72 o 
   0   1   5      232.02      244.06      3.74 o 
   1   1   5        4.53        4.73      0.75 o 
   2   1   5      401.92      389.11      6.86 o 
   3   1   5       90.32      105.93      2.60 o 
   4   1   5     1102.22     1063.95     11.50 o 
   5   1   5      245.32      233.35      6.32 o 
   6   1   5      302.38      288.77      6.18 o 
   7   1   5      202.47      196.29      8.29 o 
   8   1   5      136.53      138.59      5.84 o 
  -8   2   5       58.28       54.15      6.03 o 
  -7   2   5      308.28      295.92      9.34 o 
  -6   2   5      393.97      389.57      7.36 o 
  -5   2   5      439.39      433.15      7.30 o 
  -4   2   5      680.46      658.68      8.65 o 
  -3   2   5      138.38      139.67      3.76 o 
  -2   2   5      649.86      650.35      6.18 o 
  -1   2   5      722.69      807.90      9.49 o 
   0   2   5       24.11       19.47      0.98 o 
   1   2   5      717.22      805.15      5.77 o 
   2   2   5      637.18      636.53      5.34 o 
   3   2   5      129.42      136.58      4.56 o 
   4   2   5      675.30      653.45      8.41 o 
   5   2   5      423.74      426.69      7.14 o 
   6   2   5      393.83      390.37      7.38 o 
   7   2   5      304.02      289.69      6.74 o 
   8   2   5       55.12       46.27      4.03 o 
  -8   3   5       34.04       36.75      3.74 o 
  -7   3   5       93.46       90.54      5.77 o 
  -6   3   5      172.94      180.63      4.99 o 
  -5   3   5       35.54       36.28      2.60 o 
  -4   3   5       80.00       70.49      3.00 o 
  -3   3   5      360.44      418.47      6.26 o 
  -2   3   5      185.43      184.65      3.81 o 
  -1   3   5     2341.14     2719.42     20.24 o 
   0   3   5      112.63      127.86      2.62 o 
   1   3   5     2342.09     2701.13     14.10 o 
   2   3   5      186.16      187.88      2.11 o 
   3   3   5      363.30      422.93      5.49 o 
   4   3   5       81.22       77.65      2.44 o 
   5   3   5       35.17       38.03      2.54 o 
   6   3   5      174.97      175.05      4.99 o 
   7   3   5       95.38       99.02      4.18 o 
   8   3   5       34.22       30.90      3.53 o 
  -8   4   5       70.92       76.47      5.00 o 
  -7   4   5      167.71      166.05      5.30 o 
  -6   4   5       63.24       68.42      3.49 o 
  -5   4   5       56.06       50.72      2.86 o 
  -4   4   5       52.71       49.67      2.54 o 
  -3   4   5      163.33      151.83      3.81 o 
  -2   4   5      904.41      919.88      9.83 o 
  -1   4   5      455.67      474.62      7.20 o 
   0   4   5     1703.74     1717.49     11.43 o 
   1   4   5      456.10      475.56      3.90 o 
   2   4   5      906.71      934.76      6.23 o 
   3   4   5      164.15      152.55      2.76 o 
   4   4   5       60.94       60.56      2.35 o 
   5   4   5       55.19       48.65      2.68 o 
   6   4   5       67.96       64.18      3.32 o 
   7   4   5      168.14      173.12      5.38 o 
   8   4   5       70.81       75.90      4.88 o 
  -8   5   5       23.51       29.63      3.53 o 
  -7   5   5      250.84      264.25      6.57 o 
  -6   5   5       62.58       64.62      4.21 o 
  -5   5   5     1175.04     1151.97     13.40 o 
  -4   5   5      110.08      116.62      3.72 o 
  -3   5   5     1782.44     1727.90     16.25 o 
  -2   5   5      231.88      225.12      4.34 o 
  -1   5   5     2023.44     2114.37     17.61 o 
   0   5   5      750.24      748.53      6.39 o 
   1   5   5     2021.67     2118.54     11.75 o 
   2   5   5      223.78      220.73      3.49 o 
   3   5   5     1792.95     1765.94     12.18 o 
   4   5   5      106.86      111.62      3.04 o 
   5   5   5     1160.66     1142.67     14.88 o 
   6   5   5       64.00       64.13      4.03 o 
   7   5   5      249.52      252.20      7.57 o 
   8   5   5       21.45       28.43     12.06 o 
  -8   6   5      188.60      183.44     12.06 o 
  -7   6   5       44.56       42.05      3.15 o 
  -6   6   5      425.07      435.13      8.16 o 
  -5   6   5      476.44      483.23      8.16 o 
  -4   6   5     1269.67     1257.82     13.71 o 
  -3   6   5     1144.11     1149.78     12.50 o 
  -2   6   5     1660.98     1617.81     13.60 o 
  -1   6   5      785.61      789.54      9.10 o 
   0   6   5     2037.98     1907.07     14.52 o 
   1   6   5      783.81      792.23      6.41 o 
   2   6   5     1666.45     1634.96     11.67 o 
   3   6   5     1137.36     1152.35      9.54 o 
   4   6   5     1274.48     1239.85     13.37 o 
   5   6   5      465.29      469.04      9.72 o 
   6   6   5      431.50      448.78      9.65 o 
   7   6   5       45.45       44.36      5.70 o 
   8   6   5      187.61      204.39     13.33 o 
  -7   7   5      676.13      683.32     13.05 o 
  -6   7   5      191.34      190.64      6.64 o 
  -5   7   5     1004.01     1049.21     15.14 o 
  -4   7   5      185.88      180.42      4.74 o 
  -3   7   5     2796.12     2836.62     24.00 o 
  -2   7   5      118.61      122.87      3.18 o 
  -1   7   5     5010.66     5217.96     37.98 o 
   0   7   5       12.54       10.06      1.23 o 
   1   7   5     5008.32     5142.70     37.89 o 
   2   7   5      122.18      129.34      3.11 o 
   3   7   5     2795.73     2823.16     23.10 o 
   4   7   5      194.15      184.86      5.59 o 
   5   7   5     1016.53     1031.45     18.85 o 
   6   7   5      190.39      192.66      6.47 o 
   7   7   5      685.38      713.68     15.80 o 
  -7   8   5      380.67      382.37      9.77 o 
  -6   8   5      112.05      118.06      5.24 o 
  -5   8   5      400.20      395.53      8.91 o 
  -4   8   5       16.24       18.70      2.57 o 
  -3   8   5      117.40      111.19      4.40 o 
  -2   8   5       47.25       53.66      2.70 o 
  -1   8   5      104.03      103.42      4.40 o 
   0   8   5      144.72      138.08      3.79 o 
   1   8   5      102.11      100.21      3.24 o 
   2   8   5       47.88       47.67      2.89 o 
   3   8   5      117.54      119.68      4.49 o 
   4   8   5       15.63       19.44      2.57 o 
   5   8   5      401.78      398.19      9.00 o 
   6   8   5      109.34      108.92     14.92 o 
   7   8   5      379.56      385.70     12.57 o 
  -6   9   5        6.22       11.79      3.14 o 
  -5   9   5      384.57      373.03     13.96 o 
  -4   9   5       52.86       54.45      4.88 o 
  -3   9   5      375.07      357.00      8.29 o 
  -2   9   5       40.86       46.43      2.77 o 
  -1   9   5      104.42       97.54      3.70 o 
   0   9   5       82.19       85.64      3.32 o 
   1   9   5      104.97      104.70      3.52 o 
   2   9   5       41.72       45.14      2.89 o 
   3   9   5      374.45      353.04     15.23 o 
   4   9   5       51.72       50.74      3.88 o 
   5   9   5      383.19      376.95      9.26 o 
   6   9   5        6.94        8.89      3.17 o 
  -6  10   5      132.63      144.45      7.77 o 
  -5  10   5      160.17      155.45      7.59 o 
  -4  10   5      145.53      150.93      6.62 o 
  -3  10   5       58.44       63.28      3.56 o 
  -2  10   5       87.88       91.80      3.96 o 
  -1  10   5       44.80       42.78      2.93 o 
   0  10   5        1.96        0.95      1.27 o 
   1  10   5       44.51       41.56      2.93 o 
   2  10   5       84.56       79.79      3.87 o 
   3  10   5       57.14       60.40      8.25 o 
   4  10   5      142.34      156.15     10.16 o 
   5  10   5      157.54      167.70     10.79 o 
   6  10   5      131.91      136.47     12.06 o 
  -5  11   5       71.79       70.05      4.85 o 
  -4  11   5       68.88       65.97      3.96 o 
  -3  11   5      273.87      293.06      7.21 o 
  -2  11   5      121.53      127.73      4.66 o 
  -1  11   5      591.64      601.11      9.96 o 
   0  11   5      201.74      198.86      5.68 o 
   1  11   5      590.45      581.32     11.82 o 
   2  11   5      123.73      111.19      4.88 o 
   3  11   5      281.59      285.04     23.49 o 
   4  11   5       67.42       61.57      6.98 o 
   5  11   5       72.99       70.65     13.33 o 
  -4  12   5      559.74      611.60     11.39 o 
  -3  12   5      196.65      211.72      7.34 o 
  -2  12   5      708.42      747.81     13.10 o 
  -1  12   5      184.65      191.34      5.85 o 
   0  12   5     1008.49     1023.75     13.85 o 
   1  12   5      182.32      198.06      6.69 o 
   2  12   5      711.06      742.98     14.29 o 
   3  12   5      194.71      207.64      8.89 o 
   4  12   5      556.57      586.50     21.58 o 
  -2  13   5      147.75      132.41      5.36 o 
  -1  13   5     1052.66     1161.61     15.69 o 
   0  13   5      106.92       95.91      4.50 o 
   1  13   5     1054.98     1120.88     20.66 o 
   2  13   5      148.16      143.62      7.89 o 
   3  13   5     1103.48     1125.62     21.74 o 
   0   0   6     6153.22     6362.82     49.20 o 
   1   0   6     1033.51     1053.04      9.20 o 
   2   0   6     1357.64     1372.45     14.83 o 
   3   0   6      742.17      748.63      8.89 o 
   4   0   6        1.85        4.11      1.33 o 
   5   0   6      209.48      207.87      5.14 o 
   6   0   6       95.08       95.20      3.86 o 
   7   0   6      245.00      243.01      6.42 o 
   8   0   6      138.96      149.64      5.53 o 
  -8   1   6       41.88       42.73      4.21 o 
  -7   1   6      202.42      199.96      5.86 o 
  -6   1   6      259.85      241.51      6.03 o 
  -5   1   6     1118.07     1134.16     13.17 o 
  -4   1   6      323.22      287.15      5.71 o 
  -3   1   6     2027.57     2019.79     17.69 o 
  -2   1   6      504.94      474.25      5.17 o 
  -1   1   6      738.78      808.28      8.61 o 
   0   1   6      931.07      863.75      6.71 o 
   1   1   6      745.23      811.08      6.44 o 
   2   1   6      528.60      501.21      4.60 o 
   3   1   6     2016.04     2003.85     20.28 o 
   4   1   6      316.47      287.04      6.78 o 
   5   1   6     1122.54     1133.09     13.09 o 
   6   1   6      248.91      232.69      5.86 o 
   7   1   6      201.63      201.59      5.77 o 
   8   1   6       41.07       40.22      3.40 o 
  -8   2   6       57.51       51.96      5.85 o 
  -7   2   6      405.78      410.42      8.24 o 
  -6   2   6      356.96      325.76      6.90 o 
  -5   2   6     1643.27     1642.56     16.98 o 
  -4   2   6      213.21      215.81      4.91 o 
  -3   2   6     2775.16     2827.43     23.32 o 
  -2   2   6      337.06      367.03      4.99 o 
  -1   2   6     4496.83     4781.04     34.08 o 
   0   2   6      710.36      821.79      6.54 o 
   1   2   6     4489.70     4763.34     26.97 o 
   2   2   6      333.65      351.94      3.82 o 
   3   2   6     2774.86     2907.62     20.02 o 
   4   2   6      208.80      201.44      4.66 o 
   5   2   6     1664.83     1669.44     16.70 o 
   6   2   6      351.94      335.50      6.90 o 
   7   2   6      412.10      409.21      8.24 o 
   8   2   6       55.18       45.56      3.54 o 
  -8   3   6       65.19       67.96      4.88 o 
  -7   3   6       16.61       15.22      2.29 o 
  -6   3   6      129.02      116.44      4.67 o 
  -5   3   6      174.96      179.45      4.83 o 
  -4   3   6      172.09      154.22      4.28 o 
  -3   3   6      455.07      442.23      6.82 o 
  -2   3   6      997.83      959.11     12.56 o 
  -1   3   6       97.22       80.80      1.97 o 
   0   3   6      344.58      288.40      3.51 o 
   1   3   6      100.04       84.49      1.76 o 
   2   3   6      992.64      962.63      7.68 o 
   3   3   6      443.39      453.72      5.66 o 
   4   3   6      176.22      153.13      4.11 o 
   5   3   6      169.70      174.67      4.67 o 
   6   3   6      132.31      120.70      4.26 o 
   7   3   6       13.77       11.27      2.15 o 
   8   3   6       66.42       65.98      4.04 o 
  -8   4   6       89.72       93.23      5.50 o 
  -7   4   6        9.52       10.20      2.04 o 
  -6   4   6       53.80       52.96      3.24 o 
  -5   4   6       13.65       12.35      2.65 o 
  -4   4   6      325.37      311.17      6.10 o 
  -3   4   6      117.45       89.39      3.30 o 
  -2   4   6      913.32      927.06     10.23 o 
  -1   4   6      355.31      280.18      5.61 o 
   0   4   6     1234.89     1281.83     10.30 o 
   1   4   6      365.46      295.48      2.93 o 
   2   4   6      914.59      930.99      6.94 o 
   3   4   6      127.15      102.47      2.76 o 
   4   4   6      331.40      311.51      5.84 o 
   5   4   6       11.60        8.88      1.77 o 
   6   4   6       51.40       51.74      3.15 o 
   7   4   6       11.18       11.43      2.29 o 
   8   4   6       93.22       95.35      4.74 o 
  -8   5   6       89.82       93.02      6.73 o 
  -7   5   6      184.20      185.01      5.70 o 
  -6   5   6      189.56      185.75      5.40 o 
  -5   5   6      263.11      265.24      6.10 o 
  -4   5   6      547.77      539.85      8.33 o 
  -3   5   6       94.63       96.85      3.30 o 
  -2   5   6      213.40      191.26      4.34 o 
  -1   5   6       95.44       95.80      3.53 o 
   0   5   6      361.81      332.57      4.58 o 
   1   5   6       97.89       92.47      1.74 o 
   2   5   6      216.77      204.81      2.92 o 
   3   5   6       94.90      102.87      2.79 o 
   4   5   6      539.49      527.41      8.43 o 
   5   5   6      260.81      254.84      7.51 o 
   6   5   6      187.54      185.71      6.21 o 
   7   5   6      181.33      185.46      6.71 o 
   8   5   6       90.61       95.85      9.52 o 
  -7   6   6      218.84      226.34      6.42 o 
  -6   6   6      385.32      386.13      7.92 o 
  -5   6   6      479.11      466.66      8.33 o 
  -4   6   6      460.26      444.37      7.62 o 
  -3   6   6       78.68       73.76      3.15 o 
  -2   6   6      233.59      214.38      4.66 o 
  -1   6   6        1.35        2.05      1.16 o 
   0   6   6       49.60       36.85      2.04 o 
   1   6   6        1.03        2.95      1.18 o 
   2   6   6      235.87      230.94      3.59 o 
   3   6   6       87.84       93.76      5.96 o 
   4   6   6      467.64      456.50      7.43 o 
   5   6   6      500.13      485.10      9.62 o 
   6   6   6      388.74      397.43     10.00 o 
   7   6   6      227.18      218.59      7.69 o 
  -7   7   6      413.54      454.87     10.75 o 
  -6   7   6      257.05      260.21      7.68 o 
  -5   7   6      317.64      303.17      7.93 o 
  -4   7   6      296.83      275.02      7.60 o 
  -3   7   6      652.41      666.46     11.27 o 
  -2   7   6      580.25      564.05      7.23 o 
  -1   7   6     2003.84     2047.62     18.46 o 
   0   7   6      556.41      541.23      6.73 o 
   1   7   6     2008.79     2018.43     14.41 o 
   2   7   6      576.08      567.75      7.73 o 
   3   7   6      631.71      629.50     12.79 o 
   4   7   6      290.28      277.14      7.04 o 
   5   7   6      303.35      310.38     14.60 o 
   6   7   6      250.05      245.64     13.33 o 
   7   7   6      407.45      422.78     13.02 o 
  -7   8   6      131.74      124.26      6.02 o 
  -6   8   6        4.41        4.98      2.30 o 
  -5   8   6      604.05      586.77     13.83 o 
  -4   8   6      163.61      161.90      5.61 o 
  -3   8   6      670.32      695.76     11.68 o 
  -2   8   6       32.08       31.03      2.34 o 
  -1   8   6     1007.27      968.32     10.25 o 
   0   8   6       16.88       14.82      1.72 o 
   1   8   6     1012.31      976.59     11.15 o 
   2   8   6       28.69       28.64      2.47 o 
   3   8   6      677.88      689.60     11.06 o 
   4   8   6      168.61      169.34      5.71 o 
   5   8   6      610.95      587.80     14.34 o 
   6   8   6        5.40        9.52      6.35 o 
   7   8   6      135.53      114.25     10.79 o 
  -6   9   6       13.92       10.96      3.81 o 
  -5   9   6       86.00       95.40      8.89 o 
  -4   9   6       35.11       41.93      6.66 o 
  -3   9   6       63.92       62.41      3.87 o 
  -2   9   6      133.41      125.77      4.20 o 
  -1   9   6       61.20       61.72      3.06 o 
   0   9   6        2.22        2.72      1.26 o 
   1   9   6       61.49       60.51      3.41 o 
   2   9   6      128.21      120.14      7.07 o 
   3   9   6       68.72       60.09      4.70 o 
   4   9   6       32.24       31.98      3.26 o 
   5   9   6       89.31       95.10      6.50 o 
   6   9   6       11.74       10.55      3.51 o 
  -5  10   6       37.16       41.92      4.88 o 
  -4  10   6      345.52      346.06     11.19 o 
  -3  10   6        9.83       13.39      2.10 o 
  -2  10   6       98.51       90.08      3.88 o 
  -1  10   6       22.93       23.44      2.34 o 
   0  10   6        1.48        2.43      1.40 o 
   1  10   6       22.30       29.64      2.79 o 
   2  10   6      100.31       99.99      5.61 o 
   3  10   6        8.67       15.87      4.44 o 
   4  10   6      344.92      342.76     15.23 o 
   5  10   6       34.71       33.89      4.70 o 
  -4  11   6       12.27       12.19      3.41 o 
  -3  11   6      154.29      168.50      5.59 o 
  -2  11   6       62.10       63.74      5.57 o 
  -1  11   6      604.71      622.11     10.24 o 
   0  11   6        7.78        8.34      1.81 o 
   1  11   6      601.23      602.29     18.68 o 
   2  11   6       63.05       65.29      4.08 o 
   3  11   6      156.54      198.67     11.43 o 
   4  11   6       12.80       12.17      4.76 o 
  -3  12   6       24.69       31.20      3.06 o 
  -2  12   6       72.46       63.18      3.84 o 
  -1  12   6       92.01      102.30      4.49 o 
   0  12   6       26.13       22.31      2.66 o 
   1  12   6       93.46      102.41      5.24 o 
   2  12   6       75.87       71.11      4.37 o 
   3  12   6       26.16       21.58      5.71 o 
   4  12   6      120.82      131.39     10.79 o 
  -2  13   6        9.10       10.79      3.81 o 
  -1  13   6        0.07        1.81      1.81 o 
   0  13   6       42.06       49.96      4.14 o 
   1  13   6        0.04       -1.53      1.93 o 
   2  13   6        8.54        6.05      2.46 o 
   1   0   7       14.81       15.19      1.09 o 
   2   0   7      209.58      223.50      3.50 o 
   3   0   7       11.51       16.21      1.72 o 
   4   0   7       19.14       15.42      1.97 o 
   5   0   7      108.79      104.99      3.88 o 
   6   0   7        1.06        1.65      1.45 o 
   7   0   7       32.12       28.40      2.83 o 
   8   0   7        1.96        5.29      1.97 o 
  -8   1   7       12.95        7.63      2.23 o 
  -7   1   7      298.34      293.15      7.21 o 
  -6   1   7      124.46      123.04      4.59 o 
  -5   1   7      196.90      206.67      5.31 o 
  -4   1   7      381.27      390.53      6.97 o 
  -3   1   7      685.15      696.69      8.95 o 
  -2   1   7      212.31      218.03      4.92 o 
  -1   1   7     1894.12     2058.99     13.40 o 
   0   1   7      278.94      321.90      3.81 o 
   1   1   7     1900.67     2062.48     13.43 o 
   2   1   7      212.79      220.25      3.03 o 
   3   1   7      682.85      688.91      8.72 o 
   4   1   7      382.22      378.74      6.65 o 
   5   1   7      191.17      194.01      5.06 o 
   6   1   7      122.52      126.85      5.50 o 
   7   1   7      297.78      284.93      7.05 o 
   8   1   7       13.15       12.05      2.30 o 
  -8   2   7       15.23       13.73      2.61 o 
  -7   2   7      207.25      213.81      6.26 o 
  -6   2   7      160.82      164.76      5.22 o 
  -5   2   7      291.65      281.28      6.26 o 
  -4   2   7      773.39      722.55      9.84 o 
  -3   2   7      114.86      111.74      3.66 o 
  -2   2   7      600.18      541.61      6.13 o 
  -1   2   7     1520.75     1611.67     11.08 o 
   0   2   7      546.63      495.04      4.94 o 
   1   2   7     1523.51     1615.53     11.27 o 
   2   2   7      631.02      568.12      5.37 o 
   3   2   7      114.12      112.78      3.38 o 
   4   2   7      772.46      729.34      9.68 o 
   5   2   7      284.71      279.69      7.42 o 
   6   2   7      164.12      161.68      4.98 o 
   7   2   7      205.70      205.21      6.03 o 
   8   2   7       18.34       18.40      3.11 o 
  -8   3   7      261.92      278.54      8.52 o 
  -7   3   7       43.18       46.23      3.40 o 
  -6   3   7      158.04      161.00      5.15 o 
  -5   3   7      109.78      107.00      3.96 o 
  -4   3   7      305.66      284.41      5.95 o 
  -3   3   7      302.47      279.67      5.75 o 
  -2   3   7      317.84      346.56      4.89 o 
  -1   3   7     1113.50     1046.43      8.81 o 
   0   3   7       97.17      125.42      2.43 o 
   1   3   7     1091.33     1011.75      7.63 o 
   2   3   7      300.99      333.36      4.07 o 
   3   3   7      295.84      273.69      5.30 o 
   4   3   7      298.14      283.81      5.76 o 
   5   3   7      110.89      105.48      3.94 o 
   6   3   7      161.58      147.70      4.83 o 
   7   3   7       41.60       43.39      3.29 o 
   8   3   7      255.67      268.84      7.29 o 
  -8   4   7       21.40       20.97      3.41 o 
  -7   4   7      200.75      209.26     12.55 o 
  -6   4   7       54.78       50.86      3.24 o 
  -5   4   7      297.00      281.01      6.35 o 
  -4   4   7       53.49       49.96      2.93 o 
  -3   4   7      295.67      278.77      5.70 o 
  -2   4   7        8.67        9.30      1.49 o 
  -1   4   7       47.54       49.49      1.86 o 
   0   4   7      157.03      160.67      2.83 o 
   1   4   7       49.21       52.11      1.59 o 
   2   4   7        8.34        9.59      1.37 o 
   3   4   7      305.34      303.87      4.78 o 
   4   4   7       55.80       54.37      2.83 o 
   5   4   7      289.17      283.40      6.78 o 
   6   4   7       55.45       48.95      3.24 o 
   7   4   7      197.89      203.28      6.10 o 
   8   4   7       22.59       16.50      6.35 o 
  -7   5   7        0.32        1.96      1.81 o 
  -6   5   7      109.14      106.85      4.44 o 
  -5   5   7       21.73       20.01      2.36 o 
  -4   5   7       10.55        9.25      1.81 o 
  -3   5   7        3.87        2.61      1.40 o 
  -2   5   7       49.00       57.27      2.77 o 
  -1   5   7      164.06      148.98      4.51 o 
   0   5   7       38.66       32.87      1.61 o 
   1   5   7      159.60      155.66      2.27 o 
   2   5   7       48.29       53.45      1.65 o 
   3   5   7        3.66        3.50      1.24 o 
   4   5   7       12.44       12.48      1.69 o 
   5   5   7       23.23       20.40      2.69 o 
   6   5   7      112.77      110.80     11.14 o 
   7   5   7        0.48        1.54      2.05 o 
  -7   6   7       13.60       12.47      2.36 o 
  -6   6   7        8.59        8.79      2.10 o 
  -5   6   7      100.46       94.51      4.04 o 
  -4   6   7       77.22       81.03      3.64 o 
  -3   6   7      441.98      413.40     11.27 o 
  -2   6   7        3.00        1.77      1.52 o 
  -1   6   7      189.77      183.77      5.17 o 
   0   6   7        6.99        7.84      1.09 o 
   1   6   7      187.19      188.76      3.77 o 
   2   6   7        3.28        3.10      1.00 o 
   3   6   7      442.15      399.51      9.80 o 
   4   6   7       77.49       85.12      4.00 o 
   5   6   7      100.12      100.32      4.61 o 
   6   6   7        8.63        8.54      2.38 o 
   7   6   7       13.23       11.86      2.93 o 
  -7   7   7      161.01      168.05      6.83 o 
  -6   7   7       81.07       83.78      5.00 o 
  -5   7   7      174.40      180.23      5.40 o 
  -4   7   7      188.36      187.96      5.23 o 
  -3   7   7      605.91      615.77     10.26 o 
  -2   7   7      527.21      518.81      9.53 o 
  -1   7   7      711.09      733.17      9.58 o 
   0   7   7      364.86      369.10      5.55 o 
   1   7   7      704.08      721.00      8.22 o 
   2   7   7      523.46      502.24     11.12 o 
   3   7   7      603.99      605.24     10.37 o 
   4   7   7      183.69      192.15      7.93 o 
   5   7   7      174.81      183.04     14.92 o 
   6   7   7       77.83       67.92      8.25 o 
   7   7   7      160.57      182.80     13.33 o 
  -6   8   7      111.28      119.92      5.73 o 
  -5   8   7       63.71       67.01      4.14 o 
  -4   8   7      168.62      172.42      5.84 o 
  -3   8   7       46.99       45.23      3.26 o 
  -2   8   7      676.82      710.62     11.68 o 
  -1   8   7       91.29       87.98      3.00 o 
   0   8   7     1123.78     1148.54     11.26 o 
   1   8   7       91.03       77.87      3.78 o 
   2   8   7      695.17      698.85     11.18 o 
   3   8   7       47.70       48.19      4.35 o 
   4   8   7      168.12      180.49      7.59 o 
   5   8   7       60.11       60.09      5.60 o 
   6   8   7      116.69       98.38     10.16 o 
  -6   9   7        0.96        4.23      2.58 o 
  -5   9   7      476.76      505.67     13.89 o 
  -4   9   7       19.69       22.28      5.71 o 
  -3   9   7      543.75      544.60     20.31 o 
  -2   9   7       29.28       26.36      2.89 o 
  -1   9   7      425.36      449.97      7.99 o 
   0   9   7      551.45      523.08      8.37 o 
   1   9   7      428.18      423.40      8.75 o 
   2   9   7       30.08       31.29      2.89 o 
   3   9   7      547.51      556.83     10.86 o 
   4   9   7       18.33       18.03      3.34 o 
   5   9   7      473.13      518.02     37.13 o 
   6   9   7        1.32        0.63      5.08 o 
  -5  10   7       46.20       55.00      8.57 o 
  -4  10   7      510.97      536.57     26.34 o 
  -3  10   7       80.28       83.70      4.74 o 
  -2  10   7     1573.42     1613.47     18.13 o 
  -1  10   7        0.73        1.22      1.45 o 
   0  10   7     1773.43     1842.40     18.91 o 
   1  10   7        0.75        0.98      1.68 o 
   2  10   7     1556.37     1564.04     24.19 o 
   3  10   7       79.47       69.75      5.60 o 
   4  10   7      514.59      530.01     11.43 o 
   5  10   7       49.88       49.57      5.60 o 
  -4  11   7       47.83       44.23      4.24 o 
  -3  11   7       89.74       93.86      7.01 o 
  -2  11   7       66.22       59.54      3.64 o 
  -1  11   7       70.98       65.26      3.70 o 
   0  11   7       11.22        9.42      2.42 o 
   1  11   7       76.52       71.01      4.14 o 
   2  11   7       66.79       65.43      5.15 o 
   3  11   7       90.26       97.75      8.89 o 
   4  11   7       48.44       42.74      5.15 o 
  -3  12   7       19.20       18.38      4.04 o 
  -2  12   7       80.94       87.64      4.34 o 
  -1  12   7        0.53        0.78      1.54 o 
   0  12   7      230.80      258.36      8.15 o 
   1  12   7        0.52        0.07      1.93 o 
   2  12   7       81.36       79.43      5.78 o 
   3  12   7       18.60       20.95      5.71 o 
   0  13   7        4.14        4.10      2.38 o 
   1  13   7       45.59       34.32      3.78 o 
   0   0   8      485.10      426.73      6.67 o 
   1   0   8      486.44      477.78      5.03 o 
   2   0   8     2025.69     2037.57     19.24 o 
   3   0   8        3.65        6.29      1.37 o 
   4   0   8      936.08      933.48     11.74 o 
   5   0   8       31.94       30.28      2.61 o 
   6   0   8      302.76      307.62      6.97 o 
   7   0   8       51.32       55.02      3.64 o 
   8   0   8      159.99      158.30      8.53 o 
  -8   1   8       76.07       86.32      9.52 o 
  -7   1   8       66.73       67.03      4.51 o 
  -6   1   8      196.88      191.37      5.77 o 
  -5   1   8      199.27      198.01      5.38 o 
  -4   1   8      320.03      304.02      6.18 o 
  -3   1   8      316.88      312.65      6.14 o 
  -2   1   8      393.91      379.24      6.34 o 
  -1   1   8      648.46      704.80      6.35 o 
   0   1   8        9.99        6.28      0.92 o 
   1   1   8      650.08      698.38      6.45 o 
   2   1   8      401.82      376.50      6.09 o 
   3   1   8      318.63      317.78      5.93 o 
   4   1   8      315.38      294.81      6.03 o 
   5   1   8      192.84      186.54      5.22 o 
   6   1   8      196.29      185.63      5.62 o 
   7   1   8       67.77       69.95      4.21 o 
   8   1   8       77.91       75.09      6.73 o 
  -8   2   8       50.77       46.97      7.62 o 
  -7   2   8       33.00       29.50      3.08 o 
  -6   2   8      248.12      241.15      6.26 o 
  -5   2   8      132.63      128.58      4.36 o 
  -4   2   8      181.02      174.27      4.83 o 
  -3   2   8      529.65      522.79      8.01 o 
  -2   2   8       40.50       38.81      2.36 o 
  -1   2   8      892.44      886.12     12.57 o 
   0   2   8      628.40      704.32      6.53 o 
   1   2   8      873.35      860.25      7.52 o 
   2   2   8       43.03       36.75      2.75 o 
   3   2   8      526.71      512.58      7.69 o 
   4   2   8      184.79      178.06      4.74 o 
   5   2   8      131.11      123.22      4.26 o 
   6   2   8      246.93      234.74      8.25 o 
   7   2   8       31.41       33.20      3.39 o 
   8   2   8       48.39       44.68      5.60 o 
  -7   3   8       16.59       19.53      2.63 o 
  -6   3   8      442.99      431.86      8.57 o 
  -5   3   8       56.92       60.15      4.12 o 
  -4   3   8      693.41      665.16     10.18 o 
  -3   3   8        2.74        2.41      1.33 o 
  -2   3   8     1433.47     1394.10     17.77 o 
  -1   3   8      370.80      379.45      5.92 o 
   0   3   8     1953.27     1986.84     13.65 o 
   1   3   8      375.03      385.00      4.28 o 
   2   3   8     1418.52     1391.93     12.00 o 
   3   3   8        2.68        3.12      1.14 o 
   4   3   8      710.54      679.15      9.43 o 
   5   3   8       61.09       59.22      3.24 o 
   6   3   8      451.93      430.40      9.62 o 
   7   3   8       17.21       22.47      2.68 o 
  -7   4   8      143.09      144.23      5.38 o 
  -6   4   8       44.34       43.70      3.48 o 
  -5   4   8      576.34      559.05      9.44 o 
  -4   4   8       74.09       69.01      4.31 o 
  -3   4   8      908.92      892.34     11.91 o 
  -2   4   8       97.97       96.43      3.47 o 
  -1   4   8     1174.07     1107.90     11.77 o 
   0   4   8       95.96       87.77      2.98 o 
   1   4   8     1212.90     1173.65      8.82 o 
   2   4   8       95.00       96.38      3.12 o 
   3   4   8      904.13      897.80     10.76 o 
   4   4   8       72.15       70.10      3.15 o 
   5   4   8      564.00      557.70      9.02 o 
   6   4   8       44.68       39.12      2.98 o 
   7   4   8      138.28      141.07      5.22 o 
  -7   5   8        2.45        2.17      1.86 o 
  -6   5   8      201.73      191.03      6.14 o 
  -5   5   8        8.45        8.13      1.97 o 
  -4   5   8      370.90      355.80      7.14 o 
  -3   5   8      244.58      235.83      5.55 o 
  -2   5   8      752.36      762.08      9.91 o 
  -1   5   8        1.87        3.44      1.33 o 
   0   5   8     1266.41     1300.93     10.32 o 
   1   5   8        1.97        2.52      0.78 o 
   2   5   8      748.39      751.44      8.19 o 
   3   5   8      243.78      242.16      5.18 o 
   4   5   8      366.75      362.48      8.05 o 
   5   5   8        8.17        7.56      2.14 o 
   6   5   8      196.64      193.75      7.89 o 
   7   5   8        2.39        1.03      2.05 o 
  -7   6   8        5.57        7.38      2.10 o 
  -6   6   8      102.54      100.66      5.22 o 
  -5   6   8       44.07       39.97      3.00 o 
  -4   6   8      319.07      305.06      6.73 o 
  -3   6   8       33.52       31.63      2.54 o 
  -2   6   8      675.98      635.34     10.18 o 
  -1   6   8      150.93      154.16      4.88 o 
   0   6   8      275.95      240.44      4.40 o 
   1   6   8      144.96      148.16      3.59 o 
   2   6   8      673.97      654.23      8.69 o 
   3   6   8       35.36       35.80      3.65 o 
   4   6   8      319.92      319.59      7.78 o 
   5   6   8       48.11       42.99      3.63 o 
   6   6   8      105.28      102.31      5.71 o 
   7   6   8        5.45       -0.63      3.05 o 
  -6   7   8       60.25       51.99      6.90 o 
  -5   7   8       67.96       63.08      3.64 o 
  -4   7   8      149.44      145.35      4.74 o 
  -3   7   8      185.07      188.92      6.99 o 
  -2   7   8       79.87       77.91      3.30 o 
  -1   7   8       15.27       25.78      2.57 o 
   0   7   8      335.79      324.40      5.30 o 
   1   7   8       18.15       21.61      1.85 o 
   2   7   8       79.87       81.16      3.28 o 
   3   7   8      193.67      188.60      5.71 o 
   4   7   8      154.01      138.82      6.69 o 
   5   7   8       74.51       79.31      5.83 o 
   6   7   8       63.14       66.69      7.93 o 
  -6   8   8      294.95      309.10     11.52 o 
  -5   8   8       23.64       19.47      2.89 o 
  -4   8   8      447.95      462.13      9.99 o 
  -3   8   8       64.70       71.55      4.00 o 
  -2   8   8      465.39      490.71      9.74 o 
  -1   8   8      285.24      313.58      8.38 o 
   0   8   8     1369.49     1357.12     14.63 o 
   1   8   8      283.68      316.15      8.99 o 
   2   8   8      459.63      469.85      8.56 o 
   3   8   8       62.77       57.10      3.78 o 
   4   8   8      433.56      441.95     12.34 o 
   5   8   8       21.59       20.72      7.30 o 
   6   8   8      281.60      282.32     10.93 o 
  -5   9   8      231.77      230.41      9.39 o 
  -4   9   8       23.01       26.23      3.80 o 
  -3   9   8       67.23       76.76      5.60 o 
  -2   9   8       27.93       23.81      6.03 o 
  -1   9   8       11.35       13.36      1.90 o 
   0   9   8        0.02        0.13      1.31 o 
   1   9   8       11.22       12.44      2.30 o 
   2   9   8       27.37       21.10      2.61 o 
   3   9   8       68.82       69.77      6.35 o 
   4   9   8       23.69       20.54      3.80 o 
   5   9   8      235.73      235.63     10.79 o 
  -4  10   8      105.51      106.97      6.95 o 
  -3  10   8       41.18       36.89      5.08 o 
  -2  10   8       53.31       42.17      3.50 o 
  -1  10   8      178.70      177.85      5.38 o 
   0  10   8      278.48      248.43      7.28 o 
   1  10   8      180.83      176.98      9.70 o 
   2  10   8       51.37       43.80      6.35 o 
   3  10   8       41.24       40.52      5.40 o 
   4  10   8      103.31      106.16     16.19 o 
  -4  11   8      204.76      212.64     13.33 o 
  -3  11   8      172.76      165.85      8.04 o 
  -2  11   8      118.40      120.09      8.56 o 
  -1  11   8      105.20      113.67      4.49 o 
   0  11   8       55.33       64.41      4.24 o 
   1  11   8      105.33      113.73      5.20 o 
   2  11   8      124.51      116.16     10.16 o 
   3  11   8      174.89      171.53      8.53 o 
  -2  12   8      234.13      233.34      8.25 o 
  -1  12   8       96.21       96.85      5.47 o 
   0  12   8      109.15      112.81      5.71 o 
   1  12   8       93.24       87.59      6.88 o 
   2  12   8      234.17      249.45     14.60 o 
   1   0   9       44.29       51.47      2.18 o 
   2   0   9        4.06        4.47      1.45 o 
   3   0   9        0.35        2.02      1.37 o 
   4   0   9      553.65      531.02      8.72 o 
   5   0   9        0.08        0.41      1.39 o 
   6   0   9      379.07      377.44      8.09 o 
   7   0   9       28.69       30.70      3.15 o 
  -7   1   9       95.02       98.31      4.67 o 
  -6   1   9      948.58      919.50     13.25 o 
  -5   1   9      132.67      137.73      4.67 o 
  -4   1   9     1552.08     1511.00     30.51 o 
  -3   1   9      194.78      187.90      4.98 o 
  -2   1   9     1484.98     1439.71     19.24 o 
  -1   1   9       61.07       66.76      2.85 o 
   0   1   9     3515.88     3473.10     21.60 o 
   1   1   9       61.24       70.30      3.86 o 
   2   1   9     1485.41     1455.53     14.51 o 
   3   1   9      201.82      206.77      5.06 o 
   4   1   9     1548.90     1510.16     22.54 o 
   5   1   9      134.90      134.34      4.59 o 
   6   1   9      940.62      893.24     12.93 o 
   7   1   9       95.36       88.65      4.52 o 
  -7   2   9       51.45       51.31      3.72 o 
  -6   2   9       12.92        7.25      2.66 o 
  -5   2   9       20.65       19.92      2.36 o 
  -4   2   9       28.59       30.13      2.61 o 
  -3   2   9      165.22      169.02      7.33 o 
  -2   2   9       64.62       65.21      3.00 o 
  -1   2   9      254.75      255.77      4.46 o 
   0   2   9       74.55       83.16      2.28 o 
   1   2   9      243.75      245.72      3.77 o 
   2   2   9       65.79       65.75      2.83 o 
   3   2   9      161.00      155.47      4.28 o 
   4   2   9       27.63       27.47      2.36 o 
   5   2   9       25.87       29.12      2.51 o 
   6   2   9       13.26        9.57      2.57 o 
   7   2   9       50.75       52.38      4.31 o 
  -7   3   9       55.44       53.31      3.88 o 
  -6   3   9      140.16      130.05      5.06 o 
  -5   3   9       20.71       20.40      2.42 o 
  -4   3   9      537.46      525.25      8.80 o 
  -3   3   9       54.09       57.45      3.85 o 
  -2   3   9      391.12      382.31      6.89 o 
  -1   3   9      180.07      181.57      4.18 o 
   0   3   9        5.36        7.29      1.03 o 
   1   3   9      173.38      176.98      3.30 o 
   2   3   9      390.69      386.69      8.06 o 
   3   3   9       53.36       55.49      2.93 o 
   4   3   9      530.27      538.29      9.34 o 
   5   3   9       19.73       20.61      2.29 o 
   6   3   9      137.22      137.75      4.90 o 
   7   3   9       55.59       64.36      5.20 o 
  -7   4   9       66.95       62.24      4.18 o 
  -6   4   9      109.55      105.40      4.74 o 
  -5   4   9      326.58      321.87      7.95 o 
  -4   4   9      184.85      174.98      5.15 o 
  -3   4   9     1043.44     1011.80     14.66 o 
  -2   4   9      268.72      264.40      5.71 o 
  -1   4   9      153.85      147.21      4.04 o 
   0   4   9      754.19      728.13      8.05 o 
   1   4   9      149.30      144.04      2.89 o 
   2   4   9      267.83      242.05      5.44 o 
   3   4   9     1045.13     1013.46     13.38 o 
   4   4   9      188.67      187.10      6.50 o 
   5   4   9      329.85      310.56      6.89 o 
   6   4   9      112.71      102.31      4.43 o 
   7   4   9       68.53       68.31      4.88 o 
  -7   5   9       31.80       40.38      8.89 o 
  -6   5   9      305.94      299.67      7.53 o 
  -5   5   9      111.40      111.30      4.52 o 
  -4   5   9      621.95      593.50      9.68 o 
  -3   5   9      156.60      158.30      5.31 o 
  -2   5   9     1311.58     1173.29     13.64 o 
  -1   5   9      352.27      358.18      7.15 o 
   0   5   9     2178.73     2002.25     16.21 o 
   1   5   9      365.18      372.55      4.70 o 
   2   5   9     1333.95     1212.37     12.82 o 
   3   5   9      153.53      160.64      5.34 o 
   4   5   9      626.13      603.95     11.09 o 
   5   5   9      105.91      105.30      5.07 o 
   6   5   9      308.38      313.83      8.65 o 
   7   5   9       31.00       37.13      5.15 o 
  -6   6   9      262.18      255.77      7.98 o 
  -5   6   9      410.12      409.97      8.70 o 
  -4   6   9      547.98      516.40      9.12 o 
  -3   6   9      308.86      328.90      6.98 o 
  -2   6   9      499.14      475.03      8.01 o 
  -1   6   9      990.48     1042.43     12.01 o 
   0   6   9      276.34      260.52      7.88 o 
   1   6   9      980.37     1025.06     10.47 o 
   2   6   9      496.21      472.12      8.91 o 
   3   6   9      297.90      317.90      9.39 o 
   4   6   9      552.52      527.10     10.35 o 
   5   6   9      407.49      411.06      9.62 o 
   6   6   9      263.07      258.59     10.53 o 
  -6   7   9      143.12      157.89      6.47 o 
  -5   7   9       66.94       68.85      3.79 o 
  -4   7   9      339.00      332.07      7.38 o 
  -3   7   9       60.45       63.34      3.40 o 
  -2   7   9      555.40      544.39     10.81 o 
  -1   7   9      174.75      173.90      4.74 o 
   0   7   9       73.94       76.02      3.32 o 
   1   7   9      168.26      168.11      4.04 o 
   2   7   9      554.09      562.45     10.25 o 
   3   7   9       59.96       68.74      5.15 o 
   4   7   9      342.00      343.38     10.74 o 
   5   7   9       66.33       73.92      6.05 o 
   6   7   9      141.44      143.73      8.04 o 
  -5   8   9       79.52       85.62      5.00 o 
  -4   8   9       16.82       20.43      2.67 o 
  -3   8   9       44.61       44.67      3.66 o 
  -2   8   9      127.97      124.95      4.36 o 
  -1   8   9       31.56       28.51      4.50 o 
   0   8   9       98.49       98.64      4.21 o 
   1   8   9       31.02       24.72      1.89 o 
   2   8   9      134.92      132.06      5.22 o 
   3   8   9       43.47       44.74      8.25 o 
   4   8   9       18.49       18.89      3.80 o 
   5   8   9       77.18       76.63      6.50 o 
  -4   9   9       49.10       53.87      5.15 o 
  -3   9   9      211.22      208.11      8.94 o 
  -2   9   9        6.42        5.92      2.58 o 
  -1   9   9       69.41       74.00      5.33 o 
   0   9   9       22.92       25.06      3.51 o 
   1   9   9       69.83       72.56      3.43 o 
   2   9   9        6.96        5.52      2.14 o 
   3   9   9      212.59      224.44      8.94 o 
   4   9   9       50.78       53.75      7.62 o 
   5   9   9       59.47       69.82      8.89 o 
  -4  10   9      118.58      145.25     14.28 o 
  -3  10   9      198.57      221.07     11.43 o 
  -2  10   9      287.40      301.34      8.47 o 
  -1  10   9       75.18       89.58      5.95 o 
   0  10   9      421.43      446.51      9.95 o 
   1  10   9       75.69       78.88      5.33 o 
   2  10   9      283.12      301.26     10.54 o 
   3  10   9      198.33      232.95     13.96 o 
   4  10   9      122.32      136.40      8.04 o 
  -3  11   9       76.16       69.19      8.25 o 
  -2  11   9       37.64       33.33      3.71 o 
  -1  11   9       92.10       94.30      6.98 o 
   0  11   9       26.23       27.30      3.41 o 
   1  11   9       95.52       98.39     11.74 o 
   2  11   9       36.03       33.40      4.94 o 
  -1  12   9      604.40      608.10     25.71 o 
   0  12   9      296.97      288.16      8.61 o 
   1  12   9      609.80      612.71     28.25 o 
   0   0  10     2666.90     2637.59     24.85 o 
   1   0  10      205.21      207.41      4.74 o 
   2   0  10     3006.53     2907.47     28.80 o 
   3   0  10       88.06       87.55      3.62 o 
   4   0  10     1446.93     1451.76     16.26 o 
   5   0  10      390.23      383.26      9.62 o 
   6   0  10      594.24      614.40     10.78 o 
   7   0  10       49.82       57.70      3.96 o 
  -7   1  10      149.02      149.30      7.70 o 
  -6   1  10      382.48      397.38      8.49 o 
  -5   1  10      608.01      568.00     10.08 o 
  -4   1  10      986.98      992.22     15.21 o 
  -3   1  10      724.03      720.24     10.30 o 
  -2   1  10     2989.38     2971.89     25.36 o 
  -1   1  10      708.06      693.90      9.18 o 
   0   1  10     3314.35     3235.64     22.95 o 
   1   1  10      721.39      733.03     10.60 o 
   2   1  10     3014.90     2947.14     24.97 o 
   3   1  10      718.95      725.45     10.15 o 
   4   1  10      997.57      993.93     12.77 o 
   5   1  10      609.97      589.68      9.98 o 
   6   1  10      392.27      379.25      8.32 o 
   7   1  10      151.18      146.58      5.52 o 
  -7   2  10        4.82        4.75      2.13 o 
  -6   2  10      109.82      100.48      4.76 o 
  -5   2  10        7.84        8.02      2.47 o 
  -4   2  10       74.19       71.81      3.64 o 
  -3   2  10       85.61       91.68      3.77 o 
  -2   2  10       27.24       22.63      3.57 o 
  -1   2  10       76.36       79.19      3.15 o 
   0   2  10       81.89       84.76      2.87 o 
   1   2  10       71.48       73.23      3.55 o 
   2   2  10       22.13       20.69      2.93 o 
   3   2  10       82.94       80.92      3.48 o 
   4   2  10       68.72       62.95      3.30 o 
   5   2  10        7.52        8.07      1.90 o 
   6   2  10      101.21       92.57      4.34 o 
   7   2  10        4.63        4.29      1.90 o 
  -7   3  10       17.94       17.54      4.04 o 
  -6   3  10       26.63       19.07      3.16 o 
  -5   3  10       30.48       31.49      2.83 o 
  -4   3  10       97.03      102.66      4.28 o 
  -3   3  10      161.14      161.69      4.82 o 
  -2   3  10      222.22      214.42      5.30 o 
  -1   3  10       94.74       97.26      4.03 o 
   0   3  10        0.38        0.99      1.09 o 
   1   3  10       89.22       94.34      2.84 o 
   2   3  10      222.51      226.39      5.06 o 
   3   3  10      157.66      163.56      5.41 o 
   4   3  10       94.71       92.14      3.79 o 
   5   3  10       29.22       29.39      2.84 o 
   6   3  10       25.78       25.62      2.79 o 
   7   3  10       17.20       14.92      3.13 o 
  -6   4  10      119.88      120.44      7.51 o 
  -5   4  10      170.86      170.85      5.55 o 
  -4   4  10       65.15       72.48      4.03 o 
  -3   4  10      115.05      117.52      4.20 o 
  -2   4  10      246.32      231.80      5.63 o 
  -1   4  10       43.34       46.67      3.16 o 
   0   4  10       18.61        8.55      1.38 o 
   1   4  10       39.04       43.48      1.82 o 
   2   4  10      251.60      241.03      5.55 o 
   3   4  10      116.17      120.41      4.02 o 
   4   4  10       65.39       60.96      4.49 o 
   5   4  10      173.31      175.85      5.36 o 
   6   4  10      122.06      115.17      6.52 o 
  -6   5  10       92.53       95.69      4.95 o 
  -5   5  10       76.68       79.47      4.11 o 
  -4   5  10       69.25       71.59      3.72 o 
  -3   5  10       78.61       80.04      3.72 o 
  -2   5  10       27.25       26.54      2.45 o 
  -1   5  10      168.99      177.65      5.50 o 
   0   5  10      351.44      383.68      6.01 o 
   1   5  10      165.83      166.73      3.23 o 
   2   5  10       27.14       26.02      2.67 o 
   3   5  10       85.61       86.65      4.24 o 
   4   5  10       70.96       70.77      4.94 o 
   5   5  10       80.94       79.59      6.07 o 
   6   5  10       94.01       95.78      5.34 o 
  -6   6  10      465.86      462.12      9.76 o 
  -5   6  10       32.71       32.94      3.57 o 
  -4   6  10     1005.68      953.23     13.41 o 
  -3   6  10      120.02      118.67      4.36 o 
  -2   6  10      747.57      700.06     13.91 o 
  -1   6  10      755.25      754.83     15.08 o 
   0   6  10      346.78      318.18      6.34 o 
   1   6  10      749.73      771.56     10.35 o 
   2   6  10      734.61      710.58     14.34 o 
   3   6  10      119.24      123.58      8.25 o 
   4   6  10      991.77      974.35     26.02 o 
   5   6  10       34.83       37.10      4.70 o 
   6   6  10      454.29      446.77     13.68 o 
  -5   7  10       46.82       48.35      4.12 o 
  -4   7  10      576.03      578.02     10.16 o 
  -3   7  10      101.15      106.60      4.43 o 
  -2   7  10      464.28      469.52      8.65 o 
  -1   7  10      163.51      160.54      5.47 o 
   0   7  10      717.28      706.22     10.13 o 
   1   7  10      172.72      182.09      4.96 o 
   2   7  10      469.77      465.49     11.64 o 
   3   7  10      104.74      103.61      8.89 o 
   4   7  10      574.60      580.96     17.77 o 
   5   7  10       52.40       49.80      5.33 o 
  -5   8  10       54.14       55.00      4.40 o 
  -4   8  10       62.86       64.11      6.58 o 
  -3   8  10      356.94      362.64      9.15 o 
  -2   8  10       22.12       17.42      2.19 o 
  -1   8  10      335.61      340.20      8.38 o 
   0   8  10      108.72      121.12      4.36 o 
   1   8  10      340.52      342.96      8.43 o 
   2   8  10       20.21       19.06      6.03 o 
   3   8  10      361.43      369.92     11.19 o 
   4   8  10       59.21       57.05      5.60 o 
   5   8  10       53.19       57.31      5.78 o 
  -4   9  10       54.80       50.74      5.33 o 
  -3   9  10       41.21       45.59      4.70 o 
  -2   9  10      116.27      120.92      6.98 o 
  -1   9  10      119.86      121.37     10.79 o 
   0   9  10       54.58       64.93      4.24 o 
   1   9  10      118.09      118.66      5.31 o 
   2   9  10      114.24      125.71      6.86 o 
   3   9  10       42.95       44.16      5.15 o 
   4   9  10       54.64       58.08      5.78 o 
  -3  10  10      315.34      347.97     16.50 o 
  -2  10  10       61.38       68.94      8.25 o 
  -1  10  10      301.91      332.45     11.19 o 
   0  10  10        5.53        9.87      2.51 o 
   1  10  10      299.80      334.51     15.87 o 
   2  10  10       61.25       64.66      6.05 o 
   3  10  10      312.03      328.43     11.64 o 
  -2  11  10       18.09       13.96      5.71 o 
  -1  11  10      124.56      117.74      7.59 o 
   0  11  10       36.07       31.78      7.62 o 
   1  11  10      123.52      119.11      7.63 o 
   2  11  10       14.28       12.20      3.97 o 
   1   0  11       62.22       57.53      3.48 o 
   2   0  11       20.08       22.01      2.19 o 
   3   0  11        6.88        8.98      1.77 o 
   4   0  11       25.94       26.84      2.89 o 
   5   0  11        1.08        0.72      2.08 o 
   6   0  11      155.00      171.60      5.86 o 
  -6   1  11      300.98      292.53      8.61 o 
  -5   1  11       29.19       28.94      3.00 o 
  -4   1  11      317.43      312.34      8.05 o 
  -3   1  11      114.45      108.35      4.12 o 
  -2   1  11      186.32      191.37      5.06 o 
  -1   1  11       68.14       70.18      3.08 o 
   0   1  11      192.86      199.34      4.91 o 
   1   1  11       65.27       67.27      2.97 o 
   2   1  11      172.79      179.32      4.83 o 
   3   1  11      110.22      107.92      4.02 o 
   4   1  11      300.19      297.92      6.89 o 
   5   1  11       27.86       26.99      2.77 o 
   6   1  11      286.10      282.87      7.51 o 
  -6   2  11      251.42      264.95      7.29 o 
  -5   2  11       69.93       69.98      3.94 o 
  -4   2  11      331.53      337.90      7.45 o 
  -3   2  11      182.51      199.23      5.53 o 
  -2   2  11       55.65       58.12      3.15 o 
  -1   2  11      530.41      548.30      8.40 o 
   0   2  11       89.65       92.41      4.21 o 
   1   2  11      543.57      565.04      8.29 o 
   2   2  11       52.95       54.12      2.93 o 
   3   2  11      184.24      188.97      5.50 o 
   4   2  11      340.12      341.82      7.36 o 
   5   2  11       69.52       70.32      4.45 o 
   6   2  11      261.06      262.21      7.21 o 
  -6   3  11       69.61       66.83      5.68 o 
  -5   3  11      192.55      191.34      5.93 o 
  -4   3  11      121.76      115.77      4.52 o 
  -3   3  11      100.54      104.10      4.17 o 
  -2   3  11      191.06      190.27      5.21 o 
  -1   3  11      962.57      951.77     13.66 o 
   0   3  11      262.67      262.23      4.98 o 
   1   3  11      969.65      978.38     11.95 o 
   2   3  11      186.47      192.56      4.88 o 
   3   3  11      103.89      105.08      3.92 o 
   4   3  11      126.71      125.09      4.59 o 
   5   3  11      189.12      188.03      5.70 o 
   6   3  11       69.23       73.11      4.20 o 
  -6   4  11       84.13       80.81      4.52 o 
  -5   4  11       65.70       60.64      3.88 o 
  -4   4  11      129.65      125.64      4.59 o 
  -3   4  11      128.98      123.49      4.95 o 
  -2   4  11      400.85      366.85      7.29 o 
  -1   4  11       70.40       66.81      5.05 o 
   0   4  11     1916.99     1836.15     15.81 o 
   1   4  11       69.29       69.00      3.22 o 
   2   4  11      395.51      376.57      6.95 o 
   3   4  11      126.93      117.52      4.17 o 
   4   4  11      127.31      118.82      4.34 o 
   5   4  11       64.33       59.74      4.26 o 
   6   4  11       81.48       81.27      5.10 o 
  -6   5  11       33.67       27.93      6.35 o 
  -5   5  11       56.27       57.21      5.41 o 
  -4   5  11       53.43       49.11      3.46 o 
  -3   5  11       99.27      107.41      4.44 o 
  -2   5  11      135.93      121.62      4.44 o 
  -1   5  11       14.61       18.57      2.57 o 
   0   5  11       42.40       28.63      2.20 o 
   1   5  11       18.96       21.84      3.08 o 
   2   5  11      134.78      122.52      5.83 o 
   3   5  11      105.01      111.29      6.23 o 
   4   5  11       53.99       46.29      3.87 o 
   5   5  11       57.33       53.00      5.16 o 
   6   5  11       33.80       26.90      4.25 o 
  -5   6  11       16.17       20.73      3.30 o 
  -4   6  11      408.73      404.87      9.80 o 
  -3   6  11       22.94       23.21      2.68 o 
  -2   6  11      748.45      734.09     11.03 o 
  -1   6  11       47.88       44.59      5.87 o 
   0   6  11      292.20      269.16      7.05 o 
   1   6  11       47.33       45.82      5.71 o 
   2   6  11      753.44      732.17     15.55 o 
   3   6  11       21.64       28.33      3.97 o 
   4   6  11      413.41      406.38     21.90 o 
   5   6  11       15.05       12.47      3.80 o 
  -5   7  11       73.84       64.75      5.83 o 
  -4   7  11       37.84       38.26      3.24 o 
  -3   7  11      134.15      149.90      5.23 o 
  -2   7  11       62.80       67.36      3.70 o 
  -1   7  11      627.06      658.46     11.94 o 
   0   7  11        6.76        8.96      1.93 o 
   1   7  11      624.70      657.76     24.75 o 
   2   7  11       56.92       67.28      8.25 o 
   3   7  11      130.77      135.39     11.74 o 
   4   7  11       36.65       30.87      4.57 o 
   5   7  11       75.36       57.76      8.25 o 
  -4   8  11       17.10       23.08      3.41 o 
  -3   8  11      509.60      525.11     11.48 o 
  -2   8  11       40.88       30.99      2.83 o 
  -1   8  11      475.61      508.52     12.54 o 
   0   8  11       80.53       79.27      3.86 o 
   1   8  11      486.95      502.16     10.50 o 
   2   8  11       40.37       34.28      6.98 o 
   3   8  11      510.61      510.94     13.64 o 
   4   8  11       17.75       18.29      3.97 o 
  -3   9  11       40.24       42.40      4.94 o 
  -2   9  11      797.19      840.57     23.17 o 
  -1   9  11       17.96       19.54      4.44 o 
   0   9  11     1132.98     1223.78     24.23 o 
   1   9  11       16.88       13.65      3.59 o 
   2   9  11      793.39      807.38     26.02 o 
   3   9  11       39.45       48.58      5.33 o 
   4   9  11      342.68      363.07     17.14 o 
  -2  10  11       74.99       71.73      6.05 o 
  -1  10  11      184.74      179.51      8.49 o 
   0  10  11      116.98      106.11     10.79 o 
   1  10  11      180.52      177.93      8.74 o 
   2  10  11       76.89       82.52     10.16 o 
   0  11  11        1.84       -1.59      2.58 o 
   0   0  12        2.25        2.89      2.44 o 
   1   0  12     1059.22     1082.04     20.00 o 
   2   0  12       20.07       23.84      2.36 o 
   3   0  12      876.00      845.84     11.89 o 
   4   0  12      366.65      374.05      8.00 o 
   5   0  12      196.02      193.79      6.16 o 
   6   0  12       61.35       64.99      5.66 o 
  -6   1  12       69.91       74.16      4.50 o 
  -5   1  12        7.16        5.23      1.86 o 
  -4   1  12       86.27       90.25      4.28 o 
  -3   1  12       20.94       17.68      2.25 o 
  -2   1  12      375.02      376.31      7.44 o 
  -1   1  12      233.26      246.69      5.60 o 
   0   1  12      460.03      449.21      7.59 o 
   1   1  12      234.05      243.85     11.49 o 
   2   1  12      381.07      382.34      9.23 o 
   3   1  12       21.01       23.89      3.30 o 
   4   1  12       91.42       89.91      4.18 o 
   5   1  12        7.77        5.00      1.95 o 
   6   1  12       71.82       70.45      8.43 o 
  -6   2  12       84.96       92.22     11.41 o 
  -5   2  12       31.88       38.77      3.38 o 
  -4   2  12       89.02       93.03      4.43 o 
  -3   2  12      162.79      165.24      5.31 o 
  -2   2  12      149.94      154.67      6.17 o 
  -1   2  12       14.16       15.03      2.42 o 
   0   2  12       85.81       84.40      4.14 o 
   1   2  12       12.55        7.93      2.32 o 
   2   2  12      146.45      167.21      4.88 o 
   3   2  12      163.99      160.95      5.05 o 
   4   2  12       94.36      101.29      4.86 o 
   5   2  12       34.46       37.25      3.24 o 
   6   2  12       86.66       90.91      7.15 o 
  -5   3  12      466.74      474.95     11.91 o 
  -4   3  12       66.13       69.70      7.60 o 
  -3   3  12      744.48      738.90     11.40 o 
  -2   3  12       25.71       24.55      2.58 o 
  -1   3  12      927.57      914.45     13.76 o 
   0   3  12      139.09      151.47      5.24 o 
   1   3  12      918.44      926.88     13.01 o 
   2   3  12       24.36       27.45      2.51 o 
   3   3  12      740.00      735.09     10.93 o 
   4   3  12       64.46       67.43      4.49 o 
   5   3  12      463.29      491.62      9.57 o 
   6   3  12       57.35       45.50      4.94 o 
  -5   4  12       40.07       40.11      3.56 o 
  -4   4  12      236.28      242.87      6.96 o 
  -3   4  12      104.31       99.84      4.43 o 
  -2   4  12      573.15      602.80     15.39 o 
  -1   4  12      350.83      325.47      7.92 o 
   0   4  12      725.87      785.89     12.70 o 
   1   4  12      349.68      333.95      6.89 o 
   2   4  12      589.51      590.49     15.66 o 
   3   4  12      105.85      104.28      4.02 o 
   4   4  12      237.07      269.89      6.63 o 
   5   4  12       39.68       38.19      3.94 o 
  -5   5  12      361.69      347.28      8.48 o 
  -4   5  12       10.79        9.70      2.10 o 
  -3   5  12      644.55      611.76     10.62 o 
  -2   5  12        4.33        6.05      1.81 o 
  -1   5  12      605.49      585.84     12.11 o 
   0   5  12      218.25      223.04      8.04 o 
   1   5  12      603.04      599.20     13.89 o 
   2   5  12        4.76        7.96      2.69 o 
   3   5  12      642.76      629.05     11.69 o 
   4   5  12        9.99       13.58      2.90 o 
   5   5  12      357.80      342.33      9.39 o 
  -5   6  12       66.33       59.67      8.25 o 
  -4   6  12        5.96        8.28      2.13 o 
  -3   6  12       36.54       30.37      3.08 o 
  -2   6  12       27.10       26.80      2.68 o 
  -1   6  12        5.89        9.74      2.19 o 
   0   6  12      139.10      125.78      4.94 o 
   1   6  12        5.82        5.66      2.58 o 
   2   6  12       26.33       26.66      6.35 o 
   3   6  12       37.31       29.74      4.11 o 
   4   6  12        6.32        7.74      3.34 o 
   5   6  12       67.51       56.49      7.62 o 
  -4   7  12        9.62       12.77      2.51 o 
  -3   7  12       15.82       13.32      2.32 o 
  -2   7  12       52.55       62.46      3.72 o 
  -1   7  12      195.80      189.57      6.47 o 
   0   7  12       17.43       20.86      3.01 o 
   1   7  12      193.14      184.54     14.28 o 
   2   7  12       51.65       34.28      6.98 o 
   3   7  12       13.94       13.02      3.51 o 
   4   7  12        8.71        7.22      3.51 o 
  -3   8  12       77.69       82.11      4.52 o 
  -2   8  12       98.53      104.96      4.67 o 
  -1   8  12        5.82        4.65      2.20 o 
   0   8  12       91.14       86.64      4.74 o 
   1   8  12        6.27        1.90      4.44 o 
   2   8  12       97.10       86.32      9.52 o 
   3   8  12       80.74       81.88      9.52 o 
  -2   9  12      132.89      155.18      8.04 o 
  -1   9  12       74.95      105.63      6.69 o 
   0   9  12       72.27       86.96      9.52 o 
   1   9  12       73.95       78.07      8.89 o 
   2   9  12      135.69      135.20     11.43 o 
  -1  10  12       44.34       56.86      6.66 o 
   0  10  12       51.18       62.84      8.89 o 
   1  10  12       41.94       57.76      8.89 o 
   1   0  13        0.08       -0.32      1.62 o 
   2   0  13        5.70        5.22      1.57 o 
   3   0  13       40.74       38.02      3.15 o 
   4   0  13       36.32       37.63      3.32 o 
   5   0  13      319.42      327.65      8.01 o 
  -5   1  13      124.33      134.73      7.51 o 
  -4   1  13      161.48      161.48      5.62 o 
  -3   1  13      197.66      191.09      5.84 o 
  -2   1  13       14.10       12.92      2.10 o 
  -1   1  13      503.34      511.59     10.38 o 
   0   1  13       13.44       14.04      2.89 o 
   1   1  13      501.79      485.49     17.82 o 
   2   1  13       14.83       13.14      2.38 o 
   3   1  13      198.83      206.90      5.86 o 
   4   1  13      156.92      151.39      5.30 o 
   5   1  13      123.25      126.15      5.26 o 
  -5   2  13       33.80       30.10      3.13 o 
  -4   2  13      392.65      392.29      8.64 o 
  -3   2  13        1.11        2.93      1.64 o 
  -2   2  13      392.42      407.06      8.05 o 
  -1   2  13       70.00       69.16      5.71 o 
   0   2  13      311.77      333.99     10.32 o 
   1   2  13       71.71       68.16      4.14 o 
   2   2  13      392.54      389.34      9.03 o 
   3   2  13        2.06        0.36      1.41 o 
   4   2  13      389.87      398.50     11.73 o 
   5   2  13       31.47       32.40      3.30 o 
  -5   3  13      122.82      123.49      5.38 o 
  -4   3  13      195.80      190.89      6.09 o 
  -3   3  13       73.88       73.33      4.03 o 
  -2   3  13      207.19      200.20      5.70 o 
  -1   3  13      110.55      120.05      6.28 o 
   0   3  13       65.17       66.42      8.25 o 
   1   3  13      112.14      113.26      4.36 o 
   2   3  13      206.03      201.40      6.58 o 
   3   3  13       71.71       72.80      3.88 o 
   4   3  13      199.61      188.98      7.38 o 
   5   3  13      124.80      140.43      5.41 o 
  -5   4  13      144.13      141.55     10.79 o 
  -4   4  13       11.59        9.40      3.21 o 
  -3   4  13       97.71       95.78      4.50 o 
  -2   4  13        7.66       10.18      1.97 o 
  -1   4  13      108.73      100.82     10.79 o 
   0   4  13        5.92       17.21      3.51 o 
   1   4  13      108.21       93.33      3.96 o 
   2   4  13        8.57        6.06      2.14 o 
   3   4  13       94.21       88.93      4.87 o 
   4   4  13       12.61       13.82      2.82 o 
   5   4  13      141.58      166.73     16.82 o 
  -4   5  13       66.21       67.08      4.49 o 
  -3   5  13      669.10      648.79     11.26 o 
  -2   5  13       77.47       75.04      3.96 o 
  -1   5  13      539.95      497.11     10.35 o 
   0   5  13       20.03       23.49      5.71 o 
   1   5  13      541.04      498.18     13.23 o 
   2   5  13       79.34       83.15      8.89 o 
   3   5  13      663.22      619.85     14.99 o 
   4   5  13       68.23       65.72      5.17 o 
  -4   6  13       44.70       41.32      3.56 o 
  -3   6  13       31.80       33.79      3.17 o 
  -2   6  13      178.88      193.59      6.02 o 
  -1   6  13       86.48       91.53      4.97 o 
   0   6  13      340.41      359.26     15.87 o 
   1   6  13       86.58       86.44      6.28 o 
   2   6  13      180.91      179.63     12.06 o 
   3   6  13       31.17       28.56      7.62 o 
   4   6  13       47.78       48.40      5.49 o 
  -3   7  13       15.23       21.20      2.83 o 
  -2   7  13        5.16        8.14      2.25 o 
  -1   7  13        8.64       14.10      2.67 o 
   0   7  13       70.55       71.09      8.25 o 
   1   7  13        8.31       14.51      3.51 o 
   2   7  13        4.23        6.98      5.08 o 
   3   7  13       15.17       13.96      6.98 o 
  -2   8  13       64.31       70.76      4.20 o 
  -1   8  13      341.68      381.89      9.65 o 
   0   8  13      185.88      184.71     12.06 o 
   1   8  13      343.87      364.97     16.50 o 
   2   8  13       63.79       61.57      8.89 o 
  -1   9  13      157.90      158.28     12.06 o 
   0   0  14      729.79      741.37     23.49 o 
   1   0  14      103.02      106.83      6.50 o 
   2   0  14      595.31      605.17     19.99 o 
   3   0  14      367.11      359.11      8.08 o 
   4   0  14      492.78      499.96     10.07 o 
   5   0  14      360.17      346.57     16.50 o 
  -4   1  14       34.94       36.73      3.38 o 
  -3   1  14      380.72      395.83      9.85 o 
  -2   1  14      218.02      229.12      7.57 o 
  -1   1  14      549.39      583.32     20.95 o 
   0   1  14      363.94      394.84     11.74 o 
   1   1  14      548.14      584.77     14.60 o 
   2   1  14      217.68      226.68      7.33 o 
   3   1  14      382.91      396.65      8.47 o 
   4   1  14       32.71       37.96      5.13 o 
   5   1  14      181.75      183.44     12.06 o 
  -4   2  14       49.09       54.59      3.94 o 
  -3   2  14       68.69       74.11      4.24 o 
  -2   2  14       98.51      100.50      7.13 o 
  -1   2  14       48.59       56.75     11.43 o 
   0   2  14      114.09      120.19      6.66 o 
   1   2  14       48.44       44.55      3.78 o 
   2   2  14       98.41       92.13      5.00 o 
   3   2  14       69.70       73.87      4.74 o 
   4   2  14       51.94       54.77      4.45 o 
  -4   3  14       11.37       10.38      2.30 o 
  -3   3  14       25.69       30.11      3.06 o 
  -2   3  14      102.52       88.69      5.43 o 
  -1   3  14       13.70       17.75      5.08 o 
   0   3  14       52.21       49.80      4.94 o 
   1   3  14       13.59       18.12      2.79 o 
   2   3  14       99.75      106.66      5.24 o 
   3   3  14       24.82       32.61      4.39 o 
   4   3  14       10.28       10.67      2.34 o 
  -4   4  14       23.50       23.78      3.41 o 
  -3   4  14      257.73      275.18      8.41 o 
  -2   4  14       47.65       46.03      4.77 o 
  -1   4  14      293.00      309.75     15.23 o 
   0   4  14       65.67       55.78      5.15 o 
   1   4  14      295.13      289.21      8.47 o 
   2   4  14       47.44       42.38      3.78 o 
   3   4  14      264.27      275.50     10.29 o 
   4   4  14       23.01       17.89      3.13 o 
  -3   5  14       77.37       67.08      4.40 o 
  -2   5  14       34.81       39.43      4.67 o 
  -1   5  14      153.97      128.22     10.16 o 
   0   5  14       30.19       22.22      5.71 o 
   1   5  14      155.28      145.35     10.79 o 
   2   5  14       33.02       34.28      6.98 o 
   3   5  14       77.28       75.53      9.52 o 
  -3   6  14      102.84      102.52      5.06 o 
  -2   6  14       54.94       61.90      3.94 o 
  -1   6  14       62.44       50.78      7.62 o 
   0   6  14       39.00       43.80      7.62 o 
   1   6  14       62.80       43.80      6.98 o 
   2   6  14       50.08       43.16      7.62 o 
   3   6  14      108.67      132.03     12.06 o 
  -2   7  14      151.15      159.00      5.77 o 
  -1   7  14      494.17      514.77     20.95 o 
   0   7  14       53.46       53.95      7.62 o 
   2   7  14      146.86      160.59     12.69 o 
   1   0  15        1.48        1.27      3.17 o 
   2   0  15       33.95       27.47      3.53 o 
   3   0  15       11.56       11.59      2.89 o 
   4   0  15      121.09      132.03     10.16 o 
  -4   1  15       98.49      107.27      9.52 o 
  -3   1  15      158.29      169.93      7.06 o 
  -2   1  15       92.03       98.17      5.61 o 
  -1   1  15       69.83       59.67      8.25 o 
   0   1  15      143.43      164.41      8.08 o 
   1   1  15       70.98       81.33      6.98 o 
   2   1  15       93.72       91.71      5.34 o 
   3   1  15      162.94      172.05      8.74 o 
   4   1  15       99.49       93.31      8.89 o 
  -3   2  15      227.81      227.06      9.23 o 
  -2   2  15       78.34       82.02      5.24 o 
  -1   2  15      364.08      361.17     17.14 o 
   0   2  15       72.31       66.24      5.60 o 
   1   2  15      363.44      370.27     10.27 o 
   2   2  15       78.00       78.58      5.00 o 
   3   2  15      221.86      226.18      7.92 o 
  -3   3  15       45.00       47.91      4.37 o 
  -2   3  15        6.24       11.43      2.93 o 
  -1   3  15       78.22       86.96      9.52 o 
   0   3  15       83.92      100.01      6.69 o 
   1   3  15       79.07       88.33      5.11 o 
   2   3  15        5.49        8.46      3.69 o 
   3   3  15       45.35       48.56      5.61 o 
  -3   4  15       66.45       65.37      6.35 o 
  -2   4  15       22.38       23.83      3.41 o 
  -1   4  15        8.88        5.71      4.44 o 
   0   4  15       51.21       38.72      7.62 o 
   1   4  15        7.32        6.69      2.89 o 
   2   4  15       22.71       17.48      6.66 o 
   3   4  15       62.68       58.63     11.74 o 
  -2   5  15      433.36      479.86     19.04 o 
  -1   5  15       35.50       29.83      6.35 o 
   0   5  15      641.22      665.20     24.12 o 
   1   5  15       35.35       13.96      5.08 o 
   2   5  15      441.75      470.34     19.68 o 
   0   6  15       77.68       76.17      8.89 o 
   0   0  16      306.69      312.29     16.50 o 
   1   0  16      372.63      358.13     12.12 o 
   2   0  16      364.96      345.93     12.12 o 
  -1   1  16      101.91      112.98     10.79 o 
   0   1  16        3.22        5.86      2.89 o 
   1   1  16      100.22      127.61     17.14 o 
   2   1  16       29.17       28.25      7.93 o 
  -1   2  16      233.64      231.68     13.96 o 
   0   2  16       44.77       33.84      6.98 o 
   1   2  16      235.72      247.60     12.06 o 
   2   2  16        3.96        6.15      2.89 o 
   0   3  16      468.46      478.59     19.04 o 
   1   3  16       57.59       58.47      7.93 o 
                                                 
